# Supplementary material for: Strategic equity compensation: A delphi-AHP approach to industry-specific governance design for RSUs
Source: PLoS One. 2026 Mar 19;21(3):e0343560. doi: 10.1371/journal.pone.0343560 (PMC13001955; doi:10.1371/journal.pone.0343560)
Supplement: S1 File — This Excel file contains the anonymized Delphi survey responses used to identify and refine the key items for RSUs adoption and governance design. It includes item-level responses across Delphi rounds and the final consolidated item list used for the subsequent AHP stage. (XLSX) [file pone.0343560.s001.xlsx]

## Sheet: Likert scale
Process	Cateory	Item	LA1 Expert	LA2	LA3	LA4	LA5	LA6	LA7	LA8	LA9	LA10	LA11	SHI1	SHI2	SHI3	SHI4	SHI5	SHI6	SHI7	SHI8	SHI9	SHI10	SHI11	SHI12	SHI13	SHI14	SHI15	SHI16	SHI17	SHI18	SHI19	SHI20
Setting	Legal/Accounting	Compliance with relevant laws and accounting regulations	6	3	7	7	5	7	6	7	7	4	5
Setting	Legal/Accounting	Applicability to unlisted companies	5	4	5	5	0	1	5	6	5	5	5
Setting	Legal/Accounting	Necessity of board resolution	7	6	6	7	7	6	6	6	7	6	6
Setting	Legal/Accounting	Necessity of shareholders' meeting resolution	5	5	5	6	3	7	2	2	6	6	6
Execution	Legal/Accounting	Information disclosure policy	7	7	6	7	7	7	3	5	5	6	6
Execution	Legal/Accounting	Post-termination settlement of RSUs	6	5	7	6	5	5	6	6	4	5	5
Setting	Legal/Accounting	Tax assessment criteria	5	7	4	2	6	7	6	7	4	5	5
Setting	Legal/Accounting	Tax relief measures	4	6	4	2	3	5	5	5	4	4	5
Setting	Legal/Accounting	Analysis of regulations by country	4	5	3	2	3	5	3	5	4	4	5
Execution	Legal/Accounting	Preparation for accounting audits and inspections	5	6	7	6	4	7	5	7	4	6	6
Execution	Legal/Accounting	RSUs payment record filing	6	7	7	5	5	7	6	6	4	5	6
Evaluation & Control	Legal/Accounting	Internal management system operation	5	2	6	6	5	7	5	5	4	5	6
Execution	Strategy/HR/IR	RSUs holding period setting												6	5	6	5	6	6	4	5	5	5	5	7	7	6	4	5	6	7	7	7
Setting	Strategy/HR/IR	Shareholder value maximization model												5	7	7	4	5	2	5	6	5	6	5	1	6	4	5	7	6	2	4	6
Setting	Strategy/HR/IR	Design of models tailored to corporate growth stages												6	4	5	5	5	2	6	7	6	7	5	7	7	4	2	7	5	1	4	6
Evaluation & Control	Strategy/HR/IR	Setting performance evaluation cycles												4	4	5	5	5	4	4	5	5	6	7	1	7	4	5	7	5	3	4	7
Setting	Strategy/HR/IR	Alignment of performance evaluation with corporate culture												5	6	7	5	5	2	5	5	5	5	7	1	7	5	2	7	6	4	3	5
Evaluation & Control	Strategy/HR/IR	Automating performance evaluation systems												1	5	3	4	5	3	4	5	5	6	5	1	7	4	2	7	5	1	3	3
Evaluation & Control	Strategy/HR/IR	Regular policies review												7	6	4	5	5	5	5	5	5	6	5	7	7	6	7	7	5	1	4	5
Evaluation & Control	Strategy/HR/IR	Analysis of departmental operation performance												5	5	5	5	5	2	3	3	5	5	6	1	7	3	6	7	6	1	3	7
Evaluation & Control	Strategy/HR/IR	Preparing regular reports												7	5	5	4	4	3	3	2	6	4	7	1	6	5	4	7	4	2	3	4
Setting	Strategy/HR/IR	Benchmark setting and comparative analysis												4	4	3	5	4	2	4	4	5	5	6	4	6	6	5	7	7	1	3	6
Evaluation & Control	Strategy/HR/IR	Continuously improving performance indicators												5	5	6	5	4	3	4	4	5	5	5	7	7	6	4	7	7	1	4	7
Execution	Strategy/HR/IR	Payment target selection criteria												5	5	6	5	6	5	6	7	6	7	6	7	7	6	7	7	7	7	7	7
Setting	Strategy/HR/IR	Setting of individual and organizational performance ratios												5	5	6	5	6	5	3	3	5	5	6	1	7	4	6	7	5	7	7	4
Execution	Strategy/HR/IR	Generation-based differentiation model												5	4	7	5	2	2	5	6	5	6	5	1	1	1	4	7	6	1	4	7
Execution	Strategy/HR/IR	Job-based RSUs differentiation												6	5	6	5	2	2	6	6	5	6	6	1	1	4	3	7	5	1	5	7
Execution	Strategy/HR/IR	Grade-based differentiation model												5	4	6	5	3	5	6	6	6	7	6	1	7	6	5	7	6	1	5	7
Setting	Strategy/HR/IR	Establishment of corporate performance indicators and weightings												5	5	4	4	6	4	4	5	5	5	5	1	7	4	4	7	5	4	5	4
Execution	Strategy/HR/IR	Department based performance evaluation model												5	5	7	5	6	5	6	6	6	7	7	1	7	5	6	7	6	4	6	3
Execution	Strategy/HR/IR	Individual performance evaluation model												5	6	7	5	5	5	7	7	6	6	6	1	7	6	6	7	6	4	6	7
Execution	Strategy/HR/IR	Short-term and long-term performance evaluation model												5	6	7	5	5	6	6	7	6	7	6	1	7	5	6	7	6	7	7	7
Execution	Strategy/HR/IR	Long-term holding incentive												2	6	5	2	4	5	4	4	4	5	5	4	1	1	7	7	6	5	4	1
Execution	Strategy/HR/IR	RSUs education program development												4	5	2	5	3	1	4	2	4	5	5	1	1	6	5	7	6	2	5	3
Setting	Strategy/HR/IR	Provision of incentives for key personnel												5	5	4	5	5	6	5	7	5	6	6	1	7	6	3	7	7	7	6	6
Execution	Strategy/HR/IR	Employee participation incentives												5	5	2	4	2	1	4	2	5	5	5	1	6	6	2	7	7	3	4	4
Evaluation & Control	Strategy/HR/IR	Conducting employee satisfaction surveys												5	5	2	5	2	2	3	2	5	5	5	1	6	4	2	7	7	2	4	3
Evaluation & Control	Strategy/HR/IR	Analysis of turnover rates												4	5	3	5	4	2	2	2	5	5	6	1	5	6	5	7	7	1	3	7
Evaluation & Control	Strategy/HR/IR	Implementation of talent retention policies												2	6	3	4	4	5	6	6	5	6	6	1	6	6	5	1	6	5	4	1
Setting	Strategy/HR/IR	Diversification of performance incentive models												6	5	4	4	4	5	5	5	5	6	6	4	7	6	4	7	4	4	4	7
Setting	Strategy/HR/IR	Differentiation of executive compensation												6	5	3	3	5	6	6	6	5	6	6	7	7	1	4	1	5	4	6	7
Evaluation & Control	Strategy/HR/IR	Establishment of performance feedback systems												2	5	4	5	4	4	4	3	5	5	7	1	7	5	3	7	7	2	5	7
Evaluation & Control	Strategy/HR/IR	Enhancing transparency of performance measurement												6	5	7	5	6	5	3	3	5	6	7	1	7	6	5	7	6	3	3	7

## Sheet: CVR
Process	Cateory	Item	LA1 Expert	LA2	LA3	LA4	LA5	LA6	LA7	LA8	LA9	LA10	LA11	SHI1	SHI2	SHI3	SHI4	SHI5	SHI6	SHI7	SHI8	SHI9	SHI10	SHI11	SHI12	SHI13	SHI14	SHI15	SHI16	SHI17	SHI18	SHI19	SHI20
Setting	Legal/Accounting	Compliance with relevant laws and accounting regulations	1	1	1	1	1	1	1	1	1	0	1
Setting	Legal/Accounting	Applicability to unlisted companies	1	1	1	1	4	3	1	1	1	1	1
Setting	Legal/Accounting	Necessity of board resolution	1	1	1	1	1	1	1	1	1	1	1
Setting	Legal/Accounting	Necessity of shareholders' meeting resolution	1	1	1	1	1	1	0	0	1	1	1
Execution	Legal/Accounting	Information disclosure policy	1	1	1	1	1	1	0	1	1	1	1
Execution	Legal/Accounting	Post-termination settlement of RSUs	1	1	1	1	1	1	1	1	1	1	1
Setting	Legal/Accounting	Tax assessment criteria	1	1	1	0	1	1	1	1	1	1	1
Setting	Legal/Accounting	Tax relief measures	1	1	0	0	1	1	1	1	1	0	1
Setting	Legal/Accounting	Analysis of regulations by country	1	1	1	0	1	1	0	1	1	0	1
Execution	Legal/Accounting	Preparation for accounting audits and inspections	1	1	1	1	1	1	1	1	1	1	1
Execution	Legal/Accounting	RSUs payment record filing	1	1	1	1	1	1	1	1	1	1	1
Evaluation & Control	Legal/Accounting	Internal management system operation	1	1	1	1	1	1	1	1	1	1	1
Execution	Strategy/HR/IR	RSUs holding period setting												1	1	1	1	1	1	1	1	1	1	1	1	1	1	0	1	1	1	1	1
Setting	Strategy/HR/IR	Shareholder value maximization model												1	1	1	0	1	0	1	1	1	1	1	0	1	1	1	1	1	0	1	1
Setting	Strategy/HR/IR	Design of models tailored to corporate growth stages												1	1	1	0	1	0	1	1	1	1	1	1	1	1	1	1	1	0	1	1
Evaluation & Control	Strategy/HR/IR	Setting performance evaluation cycles												1	1	1	1	1	1	1	1	1	1	1	0	1	1	1	1	1	0	1	1
Setting	Strategy/HR/IR	Alignment of performance evaluation with corporate culture												1	1	1	1	1	0	1	1	1	1	1	0	1	1	0	1	1	1	0	1
Evaluation & Control	Strategy/HR/IR	Automating performance evaluation systems												0	1	0	1	1	0	1	1	1	1	1	0	1	1	0	1	1	1	1	1
Evaluation & Control	Strategy/HR/IR	Regular policies review												1	1	1	1	1	1	1	1	1	1	1	1	1	1	1	1	1	0	1	1
Evaluation & Control	Strategy/HR/IR	Analysis of departmental operation performance												1	1	1	1	1	0	1	1	1	1	1	0	1	1	1	1	1	0	0	1
Evaluation & Control	Strategy/HR/IR	Preparing regular reports												1	1	1	0	1	1	1	1	1	1	1	0	1	1	0	1	1	0	1	1
Setting	Strategy/HR/IR	Benchmark setting and comparative analysis												1	1	1	1	1	0	1	1	1	1	1	1	1	1	1	1	1	0	0	1
Evaluation & Control	Strategy/HR/IR	Continuously improving performance indicators												1	1	1	1	1	0	1	1	1	1	1	1	1	1	1	1	1	0	1	1
Execution	Strategy/HR/IR	Payment target selection criteria												1	1	1	1	1	1	1	1	1	1	1	1	1	1	1	1	1	1	1	1
Setting	Strategy/HR/IR	Setting of individual and organizational performance ratios												1	1	1	1	1	1	1	1	1	1	1	0	1	1	1	1	1	1	1	1
Execution	Strategy/HR/IR	Generation-based differentiation model												1	1	1	1	0	0	1	1	1	1	1	0	0	0	1	1	1	0	0	1
Execution	Strategy/HR/IR	Job-based RSUs differentiation												1	1	1	1	0	0	1	1	1	1	1	0	0	1	1	1	1	0	1	1
Execution	Strategy/HR/IR	Grade-based differentiation model												1	1	1	1	1	1	1	1	1	1	1	0	1	1	1	1	1	0	1	1
Setting	Strategy/HR/IR	Establishment of corporate performance indicators and weightings												1	1	1	1	1	1	1	1	1	1	1	0	1	1	1	1	1	1	1	1
Execution	Strategy/HR/IR	Department based performance evaluation model												1	1	1	1	1	1	1	1	1	1	1	0	1	1	1	1	1	1	1	1
Execution	Strategy/HR/IR	Individual performance evaluation model												1	1	1	1	1	1	1	1	1	1	1	0	1	1	1	1	1	1	1	1
Execution	Strategy/HR/IR	Short-term and long-term performance evaluation model												1	1	1	1	1	1	1	1	1	1	1	0	1	1	1	1	1	1	1	1
Execution	Strategy/HR/IR	Long-term holding incentive												1	1	1	0	1	1	1	1	1	1	1	1	0	0	1	1	1	1	0	0
Execution	Strategy/HR/IR	RSUs education program development												1	1	0	1	1	0	1	1	1	1	1	0	0	1	1	1	1	0	1	1
Setting	Strategy/HR/IR	Provision of incentives for key personnel												1	1	1	1	1	1	1	1	1	1	1	0	1	1	1	1	1	1	1	1
Execution	Strategy/HR/IR	Employee participation incentives												1	1	0	0	1	0	1	1	1	1	1	0	1	1	1	1	1	1	1	1
Evaluation & Control	Strategy/HR/IR	Conducting employee satisfaction surveys												1	1	0	0	1	0	1	1	1	1	1	0	1	1	1	1	1	1	1	1
Evaluation & Control	Strategy/HR/IR	Analysis of turnover rates												1	1	0	1	1	0	1	1	1	1	1	0	1	1	1	1	1	0	0	1
Evaluation & Control	Strategy/HR/IR	Implementation of talent retention policies												0	1	0	1	1	1	1	1	1	1	1	0	1	1	0	1	1	1	1	0
Setting	Strategy/HR/IR	Diversification of performance incentive models												1	1	1	1	1	1	1	1	1	1	1	1	1	1	1	1	1	1	0	1
Setting	Strategy/HR/IR	Differentiation of executive compensation												1	1	0	0	1	1	1	1	1	1	1	1	1	1	0	0	1	1	1	1
Evaluation & Control	Strategy/HR/IR	Establishment of performance feedback systems												1	1	1	1	1	1	1	1	1	1	1	0	1	1	1	1	1	1	1	1
Evaluation & Control	Strategy/HR/IR	Enhancing transparency of performance measurement												1	1	1	1	1	1	1	1	1	1	1	0	1	1	1	1	1	0	1	1
