# Supplementary material for: Strategic equity compensation: A delphi-AHP approach to industry-specific governance design for RSUs
Source: PLoS One. 2026 Mar 19;21(3):e0343560. doi: 10.1371/journal.pone.0343560 (PMC13001955; doi:10.1371/journal.pone.0343560)
Supplement: S2 File — This Excel file contains the AHP pairwise comparison responses and the derived priority weights used in the multi-criteria decision-making analysis. It includes the pairwise matrices (by domain/industry group, where applicable) and the computed relative importance scores used to produce the AHP results. (XLSX) [file pone.0343560.s002.xlsx]

## Sheet: Legal_Accounting
Expert1	Contents	A	B	C	D	E	F	G	H	I	J	K	L
A	Compliance with relevant laws and accounting regulations	1	7	7	7	7	7	7	7	7	1	7	7
B	Applicability to non-listed companies	0.142857	1	0.2	0.2	0.2	0.2	0.2	0.333333	1	0.111111	0.142857	0.142857
C	Necessity of Board of Directors' resolution	0.142857	7	1	3	3	5	7	9	7	0.111111	1	1
D	Necessity of General Shareholders' Meeting resolution	0.142857	5	0.333333	1	3	0.333333	0.333333	0.333333	3	0.111111	0.2	0.2
E	Information disclosure policy	0.142857	5	0.333333	0.333333	1	3	3	5	7	0.111111	1	1
F	Plan for handling RSUs of retirees	0.142857	5	0.2	3	0.333333	1	1	1	3	0.111111	0.333333	0.2
G	Tax assessment criteria	0.142857	5	0.142857	3	0.333333	1	1	1	5	0.111111	5	3
H	Measures to alleviate tax burden	0.142857	3	0.111111	3	0.2	1	1	1	3	0.111111	0.2	0.142857
I	Analysis of differences by country	0.142857	1	0.142857	0.333333	0.142857	0.333333	0.2	0.333333	1	0.111111	0.142857	0.142857
J	Preparation for accounting supervision and audit	1	1	9	9	9	9	9	9	9	1	9	9
K	Maintenance of RSU payment records	0.142857	7	1	5	1	3	0.2	5	7	0.111111	1	1
L	Establishment of internal control system	0.142857	7	1	5	1	5	0.333333	7	7	0.111111	1	1
Expert2	Contents	A	B	C	D	E	F	G	H	I	J	K	L
A	Compliance with relevant laws and accounting regulations	1	7	7	7	7	7	7	7	7	1	7	9
B	Applicability to non-listed companies	0.142857	1	0.333333	0.333333	0.333333	0.333333	0.333333	0.333333	1	0.333333	0.2	0.2
C	Necessity of Board of Directors' resolution	0.142857	3	1	3	3	3	3	5	3	0.142857	1	1
D	Necessity of General Shareholders' Meeting resolution	0.142857	3	0.333333	1	3	0.333333	0.333333	0.333333	3	0.333333	0.2	0.2
E	Information disclosure policy	0.142857	3	0.333333	0.333333	1	0.333333	3	3	3	0.333333	1	1
F	Plan for handling RSUs of retirees	0.142857	3	0.333333	3	0.333333	1	3	3	3	0.333333	0.333333	5
G	Tax assessment criteria	0.142857	3	0.333333	3	0.333333	0.333333	1	3	3	0.333333	3	3
H	Measures to alleviate tax burden	0.142857	3	0.2	3	0.333333	0.333333	0.333333	1	3	0.333333	0.2	0.142857
I	Analysis of differences by country	0.142857	1	0.333333	0.333333	0.333333	0.333333	0.333333	0.333333	1	0.333333	0.2	0.2
J	Preparation for accounting supervision and audit	1	7	3	3	3	3	3	3	3	1	7	7
K	Maintenance of RSU payment records	0.142857	5	1	5	1	3	0.333333	5	5	0.142857	1	1
L	Establishment of internal control system	0.142857	5	1	5	1	5	0.333333	7	5	0.333333	1	1
Expert3	Contents	A	B	C	D	E	F	G	H	I	J	K	L
A	Compliance with relevant laws and accounting regulations	1	9	7	7	7	7	7	9	9	1	7	9
B	Applicability to non-listed companies	0.111111	1	0.333333	0.2	0.2	0.2	0.2	1	0.142857	0.333333	0.142857	7
C	Necessity of Board of Directors' resolution	0.142857	3	1	3	3	3	3	5	5	0.2	3	1
D	Necessity of General Shareholders' Meeting resolution	0.142857	5	0.333333	1	3	0.2	0.2	0.333333	5	0.142857	0.333333	0.2
E	Information disclosure policy	0.142857	5	0.333333	0.333333	1	3	3	3	3	0.142857	3	1
F	Plan for handling RSUs of retirees	0.142857	5	0.333333	5	0.333333	1	3	3	3	0.142857	0.333333	0.333333
G	Tax assessment criteria	0.142857	5	0.333333	5	0.333333	0.333333	1	3	3	0.142857	3	5
H	Measures to alleviate tax burden	0.111111	7	0.2	3	0.333333	0.333333	0.333333	1	3	0.111111	0.333333	0.2
I	Analysis of differences by country	0.111111	1	0.2	0.2	0.333333	0.333333	0.333333	0.333333	1	0.111111	0.333333	0.2
J	Preparation for accounting supervision and audit	1	3	5	7	7	7	7	9	9	1	7	9
K	Maintenance of RSU payment records	0.142857	7	0.333333	3	0.333333	3	0.333333	3	3	0.142857	1	3
L	Establishment of internal control system	0.111111	0.142857	1	1	0.2	3	0.2	5	5	0.111111	0.333333	1
Expert4	Contents	A	B	C	D	E	F	G	H	I	J	K	L
A	Compliance with relevant laws and accounting regulations	1	5	5	7	5	5	5	7	7	1	5	7
B	Applicability to non-listed companies	0.2	1	0.333333	0.5	0.333333	3	3	0.2	1	0.333333	0.142857	5
C	Necessity of Board of Directors' resolution	0.2	3	1	3	3	3	3	3	3	0.333333	3	3
D	Necessity of General Shareholders' Meeting resolution	0.142857	5	0.333333	1	3	0.333333	0.333333	0.333333	3	0.2	0.333333	0.333333
E	Information disclosure policy	0.2	3	0.333333	0.333333	1	3	3	3	3	0.333333	3	3
F	Plan for handling RSUs of retirees	0.2	0.333333	0.333333	3	0.333333	1	3	3	3	0.333333	0.333333	0.333333
G	Tax assessment criteria	0.2	0.333333	0.333333	3	0.333333	0.333333	1	3	3	0.333333	3	3
H	Measures to alleviate tax burden	0.142857	5	0.333333	3	0.333333	0.333333	0.333333	1	3	0.2	0.333333	0.2
I	Analysis of differences by country	0.142857	1	0.333333	0.333333	0.333333	0.333333	0.333333	0.333333	1	0.2	0.333333	0.333333
J	Preparation for accounting supervision and audit	1	3	3	5	3	3	3	5	5	1	5	5
K	Maintenance of RSU payment records	0.2	7	0.333333	3	0.333333	3	0.333333	3	3	0.2	1	3
L	Establishment of internal control system	0.142857	0.2	0.333333	3	0.333333	3	0.333333	5	3	0.2	0.333333	1
Expert5	Contents	A	B	C	D	E	F	G	H	I	J	K	L
A	Compliance with relevant laws and accounting regulations	1	5	5	5	5	5	5	5	5	3	7	7
B	Applicability to non-listed companies	0.2	1	0.333333	0.333333	0.333333	3	3	0.333333	1	3	0.333333	3
C	Necessity of Board of Directors' resolution	0.2	3	1	3	0.2	0.2	3	3	3	0.2	3	3
D	Necessity of General Shareholders' Meeting resolution	0.2	3	0.333333	1	3	3	3	0.2	3	0.333333	0.2	0.2
E	Information disclosure policy	0.2	3	0.333333	0.333333	1	3	3	3	3	0.333333	3	3
F	Plan for handling RSUs of retirees	0.2	0.333333	0.333333	5	0.333333	1	3	3	3	0.333333	0.333333	0.333333
G	Tax assessment criteria	0.2	0.333333	0.333333	5	0.333333	0.333333	1	3	3	0.333333	3	3
H	Measures to alleviate tax burden	0.2	3	0.333333	5	0.333333	0.333333	0.333333	1	0.111111	3	0.333333	0.142857
I	Analysis of differences by country	0.2	1	0.333333	0.333333	0.333333	0.333333	0.333333	0.333333	1	3	0.333333	0.333333
J	Preparation for accounting supervision and audit	0.333333	0.333333	5	3	3	3	3	9	0.333333	1	7	5
K	Maintenance of RSU payment records	0.142857	3	0.333333	5	0.333333	3	0.333333	3	3	0.142857	1	3
L	Establishment of internal control system	0.142857	0.333333	0.333333	5	0.333333	3	0.333333	7	3	0.2	0.5	1
Expert6	Contents	A	B	C	D	E	F	G	H	I	J	K	L
A	Compliance with relevant laws and accounting regulations	1	7	7	7	7	7	7	7	7	1	7	7
B	Applicability to non-listed companies	0.142857	1	0.2	0.333333	0.2	0.333333	0.333333	0.333333	1	0.111111	0.142857	0.142857
C	Necessity of Board of Directors' resolution	0.142857	5	1	3	3	5	7	9	7	0.111111	1	1
D	Necessity of General Shareholders' Meeting resolution	0.142857	3	0.333333	1	3	0.333333	0.333333	0.333333	3	0.111111	0.2	0.2
E	Information disclosure policy	0.142857	5	0.333333	0.333333	1	3	3	5	7	0.111111	1	1
F	Plan for handling RSUs of retirees	0.142857	3	0.2	3	0.333333	1	1	1	3	0.111111	0.333333	0.2
G	Tax assessment criteria	0.142857	3	0.142857	3	0.333333	1	1	1	5	0.111111	5	0.333333
H	Measures to alleviate tax burden	0.142857	3	0.111111	3	0.2	1	1	1	3	0.111111	0.2	0.142857
I	Analysis of differences by country	0.142857	1	0.142857	0.333333	0.142857	0.333333	0.2	0.333333	1	0.111111	0.142857	0.142857
J	Preparation for accounting supervision and audit	1	9	9	9	9	9	9	9	9	1	9	9
K	Maintenance of RSU payment records	0.142857	7	1	5	1	3	0.2	5	7	0.111111	1	1
L	Establishment of internal control system	0.142857	7	1	5	1	5	0.333333	7	7	0.111111	1	1
Expert7	Contents	A	B	C	D	E	F	G	H	I	J	K	L
A	Compliance with relevant laws and accounting regulations	1	7	7	7	7	7	7	7	7	1	5	7
B	Applicability to non-listed companies	0.142857	1	0.2	0.333333	0.333333	0.333333	0.333333	0.2	1	0.111111	0.2	0.2
C	Necessity of Board of Directors' resolution	0.142857	5	1	5	3	5	5	9	7	0.142857	1	1
D	Necessity of General Shareholders' Meeting resolution	0.142857	3	0.2	1	3	0.2	0.333333	0.333333	3	0.111111	0.333333	0.333333
E	Information disclosure policy	0.142857	3	0.333333	0.333333	1	3	3	5	5	0.142857	1	1
F	Plan for handling RSUs of retirees	0.142857	3	0.2	5	0.333333	1	1	1	3	0.111111	0.2	0.2
G	Tax assessment criteria	0.142857	3	0.2	3	0.333333	1	1	1	5	0.142857	5	0.2
H	Measures to alleviate tax burden	0.142857	5	0.111111	3	0.2	1	1	1	3	0.111111	0.2	0.2
I	Analysis of differences by country	0.142857	1	0.142857	0.333333	0.2	0.333333	0.2	0.333333	1	0.111111	0.2	0.2
J	Preparation for accounting supervision and audit	1	9	7	9	7	9	7	9	9	1	9	9
K	Maintenance of RSU payment records	0.2	5	1	3	1	5	0.2	5	5	0.111111	1	1
L	Establishment of internal control system	0.142857	5	1	3	1	5	5	5	5	0.111111	1	1
Expert8	Contents	A	B	C	D	E	F	G	H	I	J	K	L
A	Compliance with relevant laws and accounting regulations	1	7	7	7	7	7	7	7	7	1	5	5
B	Applicability to non-listed companies	0.142857	1	0.2	0.333333	0.2	0.333333	0.333333	0.333333	1	0.111111	0.2	0.2
C	Necessity of Board of Directors' resolution	0.142857	5	1	5	5	5	5	7	7	0.142857	1	1
D	Necessity of General Shareholders' Meeting resolution	0.142857	3	0.2	1	3	0.333333	0.333333	0.333333	3	0.142857	0.2	0.333333
E	Information disclosure policy	0.142857	5	0.2	0.333333	1	3	3	3	5	0.142857	1	1
F	Plan for handling RSUs of retirees	0.142857	3	0.2	3	0.333333	1	1	1	3	0.142857	0.333333	0.2
G	Tax assessment criteria	0.142857	3	0.2	3	0.333333	1	1	1	5	0.142857	5	0.2
H	Measures to alleviate tax burden	0.142857	3	0.142857	3	0.333333	1	1	1	3	0.142857	0.2	0.2
I	Analysis of differences by country	0.142857	1	0.142857	0.333333	0.2	0.333333	0.2	0.333333	1	0.111111	0.2	0.2
J	Preparation for accounting supervision and audit	1	9	7	7	7	7	7	7	9	1	9	9
K	Maintenance of RSU payment records	0.2	5	1	5	1	3	0.2	5	5	0.111111	1	1
L	Establishment of internal control system	0.2	5	1	3	1	5	5	5	5	0.111111	1	1
Expert9	Contents	A	B	C	D	E	F	G	H	I	J	K	L
A	Compliance with relevant laws and accounting regulations	1	7	7	7	7	7	7	7	7	1	7	7
B	Applicability to non-listed companies	0.142857	1	0.333333	0.333333	0.333333	0.333333	0.333333	0.2	1	0.111111	0.142857	0.142857
C	Necessity of Board of Directors' resolution	0.142857	3	1	3	3	5	5	7	7	0.142857	1	1
D	Necessity of General Shareholders' Meeting resolution	0.142857	3	0.333333	1	3	0.333333	0.333333	0.333333	3	0.142857	0.333333	0.333333
E	Information disclosure policy	0.142857	3	0.333333	0.333333	1	3	3	5	7	0.142857	1	1
F	Plan for handling RSUs of retirees	0.142857	3	0.2	3	0.333333	1	1	1	3	0.142857	0.333333	0.2
G	Tax assessment criteria	0.142857	3	0.2	3	0.333333	1	1	1	5	0.111111	5	0.333333
H	Measures to alleviate tax burden	0.142857	5	0.142857	3	0.2	1	1	1	3	0.111111	0.2	0.142857
I	Analysis of differences by country	0.142857	1	0.142857	0.333333	0.142857	0.333333	0.2	0.333333	1	0.111111	0.142857	0.142857
J	Preparation for accounting supervision and audit	1	9	7	7	7	7	9	9	9	1	9	9
K	Maintenance of RSU payment records	0.142857	7	1	3	1	3	0.2	5	7	0.111111	1	1
L	Establishment of internal control system	0.142857	7	1	3	1	5	0.333333	7	7	0.111111	1	1
Expert10	Contents	A	B	C	D	E	F	G	H	I	J	K	L
A	Compliance with relevant laws and accounting regulations	1	7	7	7	7	7	7	7	7	1	5	5
B	Applicability to non-listed companies	0.142857	1	0.333333	0.333333	0.333333	0.2	0.333333	0.2	1	0.111111	0.2	0.2
C	Necessity of Board of Directors' resolution	0.142857	3	1	3	5	3	3	5	7	0.142857	1	1
D	Necessity of General Shareholders' Meeting resolution	0.142857	3	0.333333	1	3	0.333333	0.333333	0.333333	3	0.111111	0.333333	0.333333
E	Information disclosure policy	0.142857	3	0.2	0.333333	1	3	3	3	5	0.111111	1	1
F	Plan for handling RSUs of retirees	0.142857	5	0.333333	3	0.333333	1	1	1	3	0.111111	0.2	0.2
G	Tax assessment criteria	0.142857	3	0.333333	3	0.333333	1	1	1	5	0.111111	5	0.2
H	Measures to alleviate tax burden	0.142857	5	0.2	3	0.333333	1	1	1	3	0.111111	0.2	0.2
I	Analysis of differences by country	0.142857	1	0.142857	0.333333	0.2	0.333333	0.2	0.333333	1	0.111111	0.142857	0.142857
J	Preparation for accounting supervision and audit	1	9	7	9	9	9	9	9	9	1	9	9
K	Maintenance of RSU payment records	0.2	5	1	3	1	5	0.2	5	7	0.111111	1	1
L	Establishment of internal control system	0.2	5	1	3	1	5	5	5	7	0.111111	1	1
Expert11	Contents	A	B	C	D	E	F	G	H	I	J	K	L
A	Compliance with relevant laws and accounting regulations	1	7	7	7	7	7	7	7	7	1	7	5
B	Applicability to non-listed companies	0.142857	1	0.333333	0.333333	0.333333	0.333333	0.333333	0.333333	1	0.111111	0.2	0.2
C	Necessity of Board of Directors' resolution	0.142857	3	1	5	5	5	5	5	5	0.142857	1	1
D	Necessity of General Shareholders' Meeting resolution	0.142857	3	0.2	1	3	0.333333	0.333333	0.333333	3	0.111111	0.333333	0.333333
E	Information disclosure policy	0.142857	3	0.2	0.333333	1	3	3	3	5	0.111111	1	1
F	Plan for handling RSUs of retirees	0.142857	3	0.2	3	0.333333	1	1	1	3	0.111111	0.333333	0.2
G	Tax assessment criteria	0.142857	3	0.2	3	0.333333	1	1	1	5	0.111111	5	0.2
H	Measures to alleviate tax burden	0.142857	3	0.2	3	0.333333	1	1	1	3	0.111111	0.333333	0.2
I	Analysis of differences by country	0.142857	1	0.2	0.333333	0.2	0.333333	0.2	0.333333	1	0.111111	0.142857	0.142857
J	Preparation for accounting supervision and audit	1	9	7	9	9	9	9	9	9	1	9	9
K	Maintenance of RSU payment records	0.142857	5	1	3	1	3	0.2	3	7	0.111111	1	1
L	Establishment of internal control system	0.2	5	1	3	1	5	5	5	7	0.111111	1	1

## Sheet: Strategy_HR_IR_Group1_Process
	Item	Category	A	B	C
Expert1	Setting	A	1	0.5	1
	Execution	B	2	1	1
	Evaluation&Control	C	1	1	1
	Item	Category	A	B	C
Expert2	Setting	A	1	0.5	1
	Execution	B	2	1	1
	Evaluation&Control	C	1	1	1
	Item	Category	A	B	C
Expert3	Setting	A	1	1	2
	Execution	B	1	0.5	1
	Evaluation&Control	C	0.5	1	1
	Item	Category	A	B	C
Expert4	Setting	A	1	1	2
	Execution	B	1	0.5	1
	Evaluation&Control	C	0.5	1	1
	Item	Category	A	B	C
Expert5	Setting	A	1	1	1
	Execution	B	1	1	1
	Evaluation&Control	C	1	1	1
	Item	Category	A	B	C
Expert6	Setting	A	1	1	2
	Execution	B	1	0.5	1
	Evaluation&Control	C	0.5	1	1
	Item	Category	A	B	C
Expert7	Setting	A	1	1	1
	Execution	B	1	1	1
	Evaluation&Control	C	1	1	1
	Item	Category	A	B	C
Expert8	Setting	A	1	0.5	2
	Execution	B	2	0.5	1
	Evaluation&Control	C	0.5	1	1
	Item	Category	A	B	C
Expert9	Setting	A	1	0.5	2
	Execution	B	2	0.5	1
	Evaluation&Control	C	0.5	1	1
	Item	Category	A	B	C
Expert10	Setting	A	1	0.5	2
	Execution	B	2	0.5	1
	Evaluation&Control	C	0.5	1	1
	Item	Category	A	B	C
Expert11	Setting	A	1	0.5	1
	Execution	B	2	1	1
	Evaluation&Control	C	1	1	1
	Item	Category	A	B	C
Expert12	Setting	A	1	0.5	2
	Execution	B	2	0.5	2
	Evaluation&Control	C	0.5	0.5	1

## Sheet: Strategy_HR_IR_Group2_Process
	Item	Category	A	B	C
Expert1	Setting	A	1	2	3
	Execution	B	0.5	0.333333	2
	Evaluation&Control	C	0.333333	0.5	1
	Item	Category	A	B	C
Expert2	Setting	A	1	2	3
	Execution	B	0.5	0.333333	1
	Evaluation&Control	C	0.333333	1	1
	Item	Category	A	B	C
Expert3	Setting	A	1	2	2
	Execution	B	0.5	0.5	1
	Evaluation&Control	C	0.5	1	1
	Item	Category	A	B	C
Expert4	Setting	A	1	2	2
	Execution	B	0.5	0.5	1
	Evaluation&Control	C	0.5	1	1
	Item	Category	A	B	C
Expert5	Setting	A	1	2	2
	Execution	B	0.5	0.5	1
	Evaluation&Control	C	0.5	1	1
	Item	Category	A	B	C
Expert6	Setting	A	1	2	3
	Execution	B	0.5	0.333333	1
	Evaluation&Control	C	0.333333	1	1
	Item	Category	A	B	C
Expert7	Setting	A	1	1	2
	Execution	B	1	0.5	2
	Evaluation&Control	C	0.5	0.5	1
	Item	Category	A	B	C
Expert8	Setting	A	1	2	2
	Execution	B	0.5	0.5	1
	Evaluation&Control	C	0.5	1	1
	Item	Category	A	B	C
Expert9	Setting	A	1	1	2
	Execution	B	1	0.5	1
	Evaluation&Control	C	0.5	1	1
	Item	Category	A	B	C
Expert10	Setting	A	1	2	3
	Execution	B	0.5	0.333333	1
	Evaluation&Control	C	0.333333	1	1
	Item	Category	A	B	C
Expert11	Setting	A	1	2	2
	Execution	B	0.5	0.5	1
	Evaluation&Control	C	0.5	1	1
	Item	Category	A	B	C
Expert12	Setting	A	1	2	2
	Execution	B	0.5	0.5	1
	Evaluation&Control	C	0.5	1	1

## Sheet: Strategy_HR_IR_Group3_Process
	Item	Category	A	B	C
Expert1	Setting	A	1	0.5	1
	Execution	B	2	1	1
	Evaluation&Control	C	1	1	1
	Item	Category	A	B	C
Expert2	Setting	A	1	0.5	1
	Execution	B	2	1	1
	Evaluation&Control	C	1	1	1
	Item	Category	A	B	C
Expert3	Setting	A	1	0.5	1
	Execution	B	2	1	1
	Evaluation&Control	C	1	1	1
	Item	Category	A	B	C
Expert4	Setting	A	1	1	2
	Execution	B	1	0.5	1
	Evaluation&Control	C	0.5	1	1
	Item	Category	A	B	C
Expert5	Setting	A	1	1	1
	Execution	B	1	1	1
	Evaluation&Control	C	1	1	1
	Item	Category	A	B	C
Expert6	Setting	A	1	0.5	1
	Execution	B	2	1	1
	Evaluation&Control	C	1	1	1
	Item	Category	A	B	C
Expert7	Setting	A	1	1	1
	Execution	B	1	1	1
	Evaluation&Control	C	1	1	1
	Item	Category	A	B	C
Expert8	Setting	A	1	0.5	2
	Execution	B	2	0.5	1
	Evaluation&Control	C	0.5	1	1
	Item	Category	A	B	C
Expert9	Setting	A	1	0.5	1
	Execution	B	2	1	1
	Evaluation&Control	C	1	1	1
	Item	Category	A	B	C
Expert10	Setting	A	1	0.5	2
	Execution	B	2	0.5	1
	Evaluation&Control	C	0.5	1	1
	Item	Category	A	B	C
Expert11	Setting	A	1	0.5	2
	Execution	B	2	0.5	1
	Evaluation&Control	C	0.5	1	1
	Item	Category	A	B	C
Expert12	Setting	A	1	1	2
	Execution	B	1	0.5	2
	Evaluation&Control	C	0.5	0.5	1

## Sheet: Strategy_HR_IR_Group4_Process
	Item	Category	A	B	C
Expert1	Setting	A	1	2	3
	Execution	B	0.5	0.333333	2
	Evaluation&Control	C	0.333333	0.5	1
	Item	Category	A	B	C
Expert2	Setting	A	1	2	3
	Execution	B	0.5	0.333333	1
	Evaluation&Control	C	0.333333	1	1
	Item	Category	A	B	C
Expert3	Setting	A	1	2	2
	Execution	B	0.5	0.5	1
	Evaluation&Control	C	0.5	1	1
	Item	Category	A	B	C
Expert4	Setting	A	1	2	2
	Execution	B	0.5	0.5	1
	Evaluation&Control	C	0.5	1	1
	Item	Category	A	B	C
Expert5	Setting	A	1	2	2
	Execution	B	0.5	0.5	1
	Evaluation&Control	C	0.5	1	1
	Item	Category	A	B	C
Expert6	Setting	A	1	2	3
	Execution	B	0.5	0.333333	1
	Evaluation&Control	C	0.333333	1	1
	Item	Category	A	B	C
Expert7	Setting	A	1	1	2
	Execution	B	1	0.5	2
	Evaluation&Control	C	0.5	0.5	1
	Item	Category	A	B	C
Expert8	Setting	A	1	2	2
	Execution	B	0.5	0.5	1
	Evaluation&Control	C	0.5	1	1
	Item	Category	A	B	C
Expert9	Setting	A	1	1	2
	Execution	B	1	0.5	1
	Evaluation&Control	C	0.5	1	1
	Item	Category	A	B	C
Expert10	Setting	A	1	2	3
	Execution	B	0.5	0.333333	1
	Evaluation&Control	C	0.333333	1	1
	Item	Category	A	B	C
Expert11	Setting	A	1	2	2
	Execution	B	0.5	0.5	1
	Evaluation&Control	C	0.5	1	1
	Item	Category	A	B	C
Expert12	Setting	A	1	2	2
	Execution	B	0.5	0.5	1
	Evaluation&Control	C	0.5	1	1

## Sheet: Strategy_HR_IR_Group1_Detail
	Category	Item		A	B	C	D	E	F	G	H	I	J
Expert1	Setting	Provision of incentives for key personnel	A	1	0.333333	5	5	5	5	7	7	7
	Setting	Diversification of performance incentive models	B	3	1	5	5	5	5	7	7	7
	Setting	Payment target selection criteria	C	0.2	0.2	1	0.333333	0.333333	3	3	3	3
	Setting	Alignment of performance evaluation with corporate culture	D	0.2	0.2	3	1	3	3	3	5	5
	Setting	Establishment of corporate performance indicators and weightings	E	0.2	0.2	3	0.333333	1	3	3	5	5
	Setting	Setting of individual and organizational performance ratios	F	0.2	0.2	0.333333	0.333333	0.333333	1	3	3	3
	Setting	Differentiation of executive compensation	G	0.142857	0.142857	0.333333	0.333333	0.333333	0.333333	1	1	1
	Setting	Benchmark setting and comparative analysis	H	0.142857	0.142857	0.333333	0.2	0.2	0.333333	1	1	1
	Setting	Shareholder value maximization model	I	0.142857	0.142857	0.333333	0.2	0.2	0.333333	1	1	1
	Execution	RSUs holding period setting	A	1	1	1	1	1
	Execution	Short-term and long-term performance evaluation model	B	1	1	1	1	1
	Execution	Individual performance evaluation model	C	1	1	1	1	1
	Execution	Department based performance evaluation model	D	1	1	1	1	1
	Execution	Payment target selection criteria	E	1	1	1	1	1
	Evaluaiton&Control	Setting performance evaluation cycles	A	1	1	1	3	3	3	5	5	5	7
	Evaluaiton&Control	Automating performance evaluation systems	B	1	1	1	1	1	3	3	3	5	5
	Evaluaiton&Control	Regular policies review	C	1	1	1	1	1	3	3	3	5	5
	Evaluaiton&Control	Analysis of departmental operation performance	D	0.333333	1	1	1	1	1	3	3	3	5
	Evaluaiton&Control	Preparing regular reports	E	0.333333	1	1	1	1	1	1	3	3	5
	Evaluaiton&Control	Continuously improving performance indicators	F	0.333333	0.333333	0.333333	1	1	1	1	1	3	3
	Evaluaiton&Control	Conducting employee satisfaction surveys	G	0.2	0.333333	0.333333	0.333333	1	1	1	1	1	3
	Evaluaiton&Control	Implementation of talent retention policies	H	0.2	0.333333	0.333333	0.333333	0.333333	1	1	1	1	1
	Evaluaiton&Control	Establishment of performance feedback systems	I	0.2	0.2	0.2	0.333333	0.333333	0.333333	1	1	1	1
	Evaluaiton&Control	Enhancing transparency of performance measurement	J	0.142857	0.2	0.2	1	0.2	0.333333	0.333333	1	1	1
	Category	Item		A	B	C	D	E	F	G	H	I	J
Expert2	Setting	Provision of incentives for key personnel	A	1	1	3	5	5	5	7	7	9
	Setting	Diversification of performance incentive models	B	1	1	3	5	5	5	7	9	9
	Setting	Payment target selection criteria	C	0.333333	0.333333	1	0.333333	0.333333	3	3	5	5
	Setting	Alignment of performance evaluation with corporate culture	D	0.2	0.2	3	1	3	3	5	5	5
	Setting	Establishment of corporate performance indicators and weightings	E	0.2	0.2	3	0.333333	1	3	5	5	5
	Setting	Setting of individual and organizational performance ratios	F	0.2	0.2	0.333333	0.333333	0.333333	1	3	3	3
	Setting	Differentiation of executive compensation	G	0.142857	0.142857	0.333333	0.2	0.2	0.333333	1	3	1
	Setting	Benchmark setting and comparative analysis	H	0.142857	0.111111	0.2	0.2	0.2	0.333333	0.333333	1	1
	Setting	Shareholder value maximization model	I	0.111111	0.111111	0.2	0.2	0.2	0.333333	1	1	1
	Execution	RSUs holding period setting	A	1	1	1	3	1
	Execution	Short-term and long-term performance evaluation model	B	1	1	1	1	1
	Execution	Individual performance evaluation model	C	1	1	1	1	1
	Execution	Department based performance evaluation model	D	1	0.333333	1	1	1
	Execution	Payment target selection criteria	E	1	1	1	1	1
	Evaluaiton&Control	Setting performance evaluation cycles	A	1	1	1	3	3	5	5	5	5	7
	Evaluaiton&Control	Automating performance evaluation systems	B	1	1	1	1	1	3	3	5	5	5
	Evaluaiton&Control	Regular policies review	C	1	1	1	1	1	3	3	3	5	5
	Evaluaiton&Control	Analysis of departmental operation performance	D	0.333333	1	1	1	1	1	3	3	3	5
	Evaluaiton&Control	Preparing regular reports	E	0.333333	1	1	1	1	1	1	3	3	3
	Evaluaiton&Control	Continuously improving performance indicators	F	0.2	0.333333	0.333333	1	1	1	1	1	3	3
	Evaluaiton&Control	Conducting employee satisfaction surveys	G	0.2	0.333333	0.333333	0.333333	1	1	1	1	1	3
	Evaluaiton&Control	Implementation of talent retention policies	H	0.2	0.2	0.333333	0.333333	0.333333	1	1	1	1	1
	Evaluaiton&Control	Establishment of performance feedback systems	I	0.2	0.2	0.2	0.333333	0.333333	0.333333	1	1	1	1
	Evaluaiton&Control	Enhancing transparency of performance measurement	J	0.142857	0.2	0.2	1	0.333333	0.333333	1	1	1	1
	Category	Item		A	B	C	D	E	F	G	H	I	J
Expert3	Setting	Provision of incentives for key personnel	A	1	0.333333	5	3	5	7	7	7	9
	Setting	Diversification of performance incentive models	B	3	1	5	5	7	7	7	9	9
	Setting	Payment target selection criteria	C	0.2	0.2	1	0.333333	0.333333	5	5	3	7
	Setting	Alignment of performance evaluation with corporate culture	D	0.333333	0.2	3	1	3	3	5	5	3
	Setting	Establishment of corporate performance indicators and weightings	E	0.2	0.142857	3	0.333333	1	3	3	5	5
	Setting	Setting of individual and organizational performance ratios	F	0.142857	0.142857	0.2	0.333333	0.333333	1	3	3	5
	Setting	Differentiation of executive compensation	G	0.142857	0.142857	0.2	0.2	0.333333	0.333333	1	3	3
	Setting	Benchmark setting and comparative analysis	H	0.142857	0.111111	0.333333	0.2	0.2	0.333333	0.333333	1	1
	Setting	Shareholder value maximization model	I	0.111111	0.111111	0.142857	0.333333	0.2	0.2	0.333333	1	1
	Execution	RSUs holding period setting	A	1	1	1	1	3
	Execution	Short-term and long-term performance evaluation model	B	1	1	1	1	1
	Execution	Individual performance evaluation model	C	1	1	1	1	1
	Execution	Department based performance evaluation model	D	1	1	1	1	1
	Execution	Payment target selection criteria	E	0.333333	1	1	1	1
	Evaluaiton&Control	Setting performance evaluation cycles	A	1	1	1	3	3	3	5	5	5	7
	Evaluaiton&Control	Automating performance evaluation systems	B	1	1	1	1	1	3	3	3	3	5
	Evaluaiton&Control	Regular policies review	C	1	1	1	1	1	3	3	3	3	5
	Evaluaiton&Control	Analysis of departmental operation performance	D	0.333333	1	1	1	1	1	1	3	3	3
	Evaluaiton&Control	Preparing regular reports	E	0.333333	1	1	1	1	1	1	1	3	3
	Evaluaiton&Control	Continuously improving performance indicators	F	0.333333	0.333333	0.333333	1	1	1	1	1	3	3
	Evaluaiton&Control	Conducting employee satisfaction surveys	G	0.2	0.333333	0.333333	1	1	1	1	1	1	3
	Evaluaiton&Control	Implementation of talent retention policies	H	0.2	0.333333	0.333333	0.333333	1	1	1	1	1	1
	Evaluaiton&Control	Establishment of performance feedback systems	I	0.2	0.333333	0.333333	0.333333	0.333333	0.333333	1	1	1	1
	Evaluaiton&Control	Enhancing transparency of performance measurement	J	0.142857	0.2	0.2	1	0.333333	0.333333	0.333333	1	1	1
	Category	Item		A	B	C	D	E	F	G	H	I	J
Expert4	Setting	Provision of incentives for key personnel	A	1	0.333333	5	5	5	5	7	7	7
	Setting	Diversification of performance incentive models	B	3	1	5	5	5	7	7	9	9
	Setting	Payment target selection criteria	C	0.2	0.2	1	0.333333	0.333333	3	5	5	5
	Setting	Alignment of performance evaluation with corporate culture	D	0.2	0.2	3	1	3	3	3	5	5
	Setting	Establishment of corporate performance indicators and weightings	E	0.2	0.2	3	0.333333	1	3	3	3	5
	Setting	Setting of individual and organizational performance ratios	F	0.2	0.142857	0.333333	0.333333	0.333333	1	3	3	3
	Setting	Differentiation of executive compensation	G	0.142857	0.142857	0.2	0.333333	0.333333	0.333333	1	3	1
	Setting	Benchmark setting and comparative analysis	H	0.142857	0.111111	0.2	0.2	0.333333	0.333333	0.333333	1	1
	Setting	Shareholder value maximization model	I	0.142857	0.111111	3	0.2	0.2	0.333333	1	1	1
	Execution	RSUs holding period setting	A	1	1	1	1	1
	Execution	Short-term and long-term performance evaluation model	B	1	1	1	1	1
	Execution	Individual performance evaluation model	C	1	1	1	1	1
	Execution	Department based performance evaluation model	D	1	1	1	1	1
	Execution	Payment target selection criteria	E	1	1	1	1	1
	Evaluaiton&Control	Setting performance evaluation cycles	A	1	1	1	3	3	3	5	5	5	7
	Evaluaiton&Control	Automating performance evaluation systems	B	1	1	1	1	1	3	3	5	5	5
	Evaluaiton&Control	Regular policies review	C	1	1	1	1	1	1	3	3	3	5
	Evaluaiton&Control	Analysis of departmental operation performance	D	0.333333	1	1	1	1	1	1	3	3	3
	Evaluaiton&Control	Preparing regular reports	E	0.333333	1	1	1	1	1	1	1	3	3
	Evaluaiton&Control	Continuously improving performance indicators	F	0.333333	0.333333	1	1	1	1	1	1	3	3
	Evaluaiton&Control	Conducting employee satisfaction surveys	G	0.2	0.333333	0.333333	1	1	1	1	1	1	3
	Evaluaiton&Control	Implementation of talent retention policies	H	0.2	0.2	0.333333	0.333333	1	1	1	1	1	1
	Evaluaiton&Control	Establishment of performance feedback systems	I	0.2	0.2	0.333333	0.333333	0.333333	0.333333	1	1	1	1
	Evaluaiton&Control	Enhancing transparency of performance measurement	J	0.142857	0.2	0.2	1	0.333333	0.333333	0.333333	1	1	1
	Category	Item		A	B	C	D	E	F	G	H	I	J
Expert5	Setting	Provision of incentives for key personnel	A	1	0.333333	3	3	3	3	5	7	9
	Setting	Diversification of performance incentive models	B	3	1	5	5	5	5	7	9	7
	Setting	Payment target selection criteria	C	0.333333	0.2	1	0.333333	1	3	3	5	5
	Setting	Alignment of performance evaluation with corporate culture	D	0.333333	0.2	3	1	3	3	3	3	5
	Setting	Establishment of corporate performance indicators and weightings	E	0.333333	0.2	1	0.333333	1	3	3	3	3
	Setting	Setting of individual and organizational performance ratios	F	0.333333	0.2	0.333333	0.333333	0.333333	1	3	3	3
	Setting	Differentiation of executive compensation	G	0.2	0.142857	0.333333	0.333333	0.333333	0.333333	1	3	3
	Setting	Benchmark setting and comparative analysis	H	0.142857	0.111111	0.2	0.333333	0.333333	0.333333	0.333333	1	1
	Setting	Shareholder value maximization model	I	0.111111	0.111111	0.2	0.2	0.333333	0.333333	0.333333	1	1
	Execution	RSUs holding period setting	A	1	1	1	3	3
	Execution	Short-term and long-term performance evaluation model	B	1	1	1	1	1
	Execution	Individual performance evaluation model	C	1	1	1	1	1
	Execution	Department based performance evaluation model	D	0.333333	1	1	1	1
	Execution	Payment target selection criteria	E	0.333333	1	1	1	1
	Evaluaiton&Control	Setting performance evaluation cycles	A	1	1	1	3	3	3	5	5	5	7
	Evaluaiton&Control	Automating performance evaluation systems	B	1	1	1	1	1	3	3	3	5	5
	Evaluaiton&Control	Regular policies review	C	1	1	1	1	1	1	1	3	3	3
	Evaluaiton&Control	Analysis of departmental operation performance	D	0.333333	1	1	1	1	1	1	1	3	3
	Evaluaiton&Control	Preparing regular reports	E	0.333333	1	1	1	1	1	1	1	1	3
	Evaluaiton&Control	Continuously improving performance indicators	F	0.333333	0.333333	1	1	1	1	1	1	1	3
	Evaluaiton&Control	Conducting employee satisfaction surveys	G	0.2	0.333333	1	1	1	1	1	1	1	1
	Evaluaiton&Control	Implementation of talent retention policies	H	0.2	0.333333	0.333333	1	1	1	1	1	1	1
	Evaluaiton&Control	Establishment of performance feedback systems	I	0.2	0.2	0.333333	0.333333	1	1	1	1	1	1
	Evaluaiton&Control	Enhancing transparency of performance measurement	J	0.142857	0.2	0.333333	1	0.333333	0.333333	1	1	1	1
	Category	Item		A	B	C	D	E	F	G	H	I	J
Expert6	Setting	Provision of incentives for key personnel	A	1	0.333333	3	3	5	5	5	7	9
	Setting	Diversification of performance incentive models	B	3	1	3	5	5	5	5	9	7
	Setting	Payment target selection criteria	C	0.333333	0.333333	1	0.33	0.333333	3	3	3	5
	Setting	Alignment of performance evaluation with corporate culture	D	0.333333	0.2	3	1	3	3	3	3	5
	Setting	Establishment of corporate performance indicators and weightings	E	0.2	0.2	3	0.333333	1	3	3	3	3
	Setting	Setting of individual and organizational performance ratios	F	0.2	0.2	0.333333	0.333333	0.333333	1	3	3	3
	Setting	Differentiation of executive compensation	G	0.2	0.2	0.333333	0.333333	0.333333	0.333333	1	3	3
	Setting	Benchmark setting and comparative analysis	H	0.142857	0.111111	0.333333	0.333333	0.333333	0.333333	0.333333	1	1
	Setting	Shareholder value maximization model	I	0.111111	0.111111	0.2	0.2	0.333333	0.333333	0.333333	1	1
	Execution	RSUs holding period setting	A	1	1	1	3	1
	Execution	Short-term and long-term performance evaluation model	B	1	1	1	1	1
	Execution	Individual performance evaluation model	C	1	1	1	1	1
	Execution	Department based performance evaluation model	D	0.333333	1	1	1	1
	Execution	Payment target selection criteria	E	1	1	1	1	1
	Evaluaiton&Control	Setting performance evaluation cycles	A	1	1	1	3	3	3	5	5	5	7
	Evaluaiton&Control	Automating performance evaluation systems	B	1	1	1	1	1	3	3	5	5	5
	Evaluaiton&Control	Regular policies review	C	1	1	1	1	1	1	1	3	3	5
	Evaluaiton&Control	Analysis of departmental operation performance	D	0.333333	1	1	1	1	1	1	1	3	3
	Evaluaiton&Control	Preparing regular reports	E	0.333333	1	1	1	1	1	1	1	3	3
	Evaluaiton&Control	Continuously improving performance indicators	F	0.333333	0.333333	1	1	1	1	1	1	1	3
	Evaluaiton&Control	Conducting employee satisfaction surveys	G	0.2	0.333333	1	1	1	1	1	1	1	1
	Evaluaiton&Control	Implementation of talent retention policies	H	0.2	0.2	0.333333	1	1	1	1	1	1	1
	Evaluaiton&Control	Establishment of performance feedback systems	I	0.2	0.2	0.333333	0.333333	0.333333	1	1	1	1	1
	Evaluaiton&Control	Enhancing transparency of performance measurement	J	0.142857	0.2	0.2	1	0.333333	0.333333	1	1	1	1
	Category	Item		A	B	C	D	E	F	G	H	I	J
Expert7	Setting	Provision of incentives for key personnel	A	1	1	5	3	5	5	7	7	9
	Setting	Diversification of performance incentive models	B	1	1	5	5	5	5	7	9	7
	Setting	Payment target selection criteria	C	0.2	0.2	1	0.333333	0.333333	3	3	3	5
	Setting	Alignment of performance evaluation with corporate culture	D	0.333333	0.2	3	1	3	3	3	3	3
	Setting	Establishment of corporate performance indicators and weightings	E	0.2	0.2	3	0.333333	1	3	3	3	3
	Setting	Setting of individual and organizational performance ratios	F	0.2	0.2	0.333333	0.333333	0.333333	1	3	3	3
	Setting	Differentiation of executive compensation	G	0.142857	0.142857	0.333333	0.333333	0.333333	0.333333	1	3	1
	Setting	Benchmark setting and comparative analysis	H	0.142857	0.111111	0.333333	0.333333	0.333333	0.333333	0.333333	1	1
	Setting	Shareholder value maximization model	I	0.142857	0.111111	0.2	0.333333	0.333333	0.333333	1	1	1
	Execution	RSUs holding period setting	A	1	1	1	1	3
	Execution	Short-term and long-term performance evaluation model	B	1	1	1	1	1
	Execution	Individual performance evaluation model	C	1	1	1	1	1
	Execution	Department based performance evaluation model	D	1	1	1	1	1
	Execution	Payment target selection criteria	E	0.333333	1	1	1	1
	Evaluaiton&Control	Setting performance evaluation cycles	A	1	1	1	3	3	3	5	5	5	7
	Evaluaiton&Control	Automating performance evaluation systems	B	1	1	1	1	1	3	3	3	5	5
	Evaluaiton&Control	Regular policies review	C	1	1	1	1	1	1	3	3	3	5
	Evaluaiton&Control	Analysis of departmental operation performance	D	0.333333	1	1	1	1	1	1	3	3	3
	Evaluaiton&Control	Preparing regular reports	E	0.333333	1	1	1	1	1	1	1	3	3
	Evaluaiton&Control	Continuously improving performance indicators	F	0.333333	0.333333	1	1	1	1	1	1	3	3
	Evaluaiton&Control	Conducting employee satisfaction surveys	G	0.2	0.333333	0.333333	1	1	1	1	1	1	3
	Evaluaiton&Control	Implementation of talent retention policies	H	0.2	0.333333	0.333333	0.333333	1	1	1	1	1	1
	Evaluaiton&Control	Establishment of performance feedback systems	I	0.2	0.2	0.333333	0.333333	0.333333	0.333333	1	1	1	1
	Evaluaiton&Control	Enhancing transparency of performance measurement	J	0.142857	0.2	0.2	1	0.333333	0.333333	0.333333	1	1	1
	Category	Item		A	B	C	D	E	F	G	H	I	J
Expert8	Setting	Provision of incentives for key personnel	A	1	0.333333	3	3	3	5	5	7	9
	Setting	Diversification of performance incentive models	B	3	1	5	5	5	5	5	7	7
	Setting	Payment target selection criteria	C	0.2	0.333333	1	0.333333	1	3	3	3	5
	Setting	Alignment of performance evaluation with corporate culture	D	0.2	0.333333	3	1	3	3	3	3	3
	Setting	Establishment of corporate performance indicators and weightings	E	0.2	0.333333	1	0.333333	1	3	3	3	3
	Setting	Setting of individual and organizational performance ratios	F	0.2	0.142857	0.333333	0.333333	0.333333	1	3	3	3
	Setting	Differentiation of executive compensation	G	0.142857	0.142857	0.333333	0.333333	0.333333	0.333333	1	3	3
	Setting	Benchmark setting and comparative analysis	H	0.142857	0.111111	0.333333	0.333333	0.333333	0.333333	0.333333	1	1
	Setting	Shareholder value maximization model	I	0.111111	0.111111	0.2	0.333333	0.333333	0.333333	0.333333	1	1
	Execution	RSUs holding period setting	A	1	1	1	1	3
	Execution	Short-term and long-term performance evaluation model	B	1	1	1	1	1
	Execution	Individual performance evaluation model	C	1	1	1	1	1
	Execution	Department based performance evaluation model	D	1	1	1	1	1
	Execution	Payment target selection criteria	E	0.333333	1	1	1	1
	Evaluaiton&Control	Setting performance evaluation cycles	A	1	1	1	3	3	3	5	5	5	7
	Evaluaiton&Control	Automating performance evaluation systems	B	1	1	1	1	1	3	3	3	3	5
	Evaluaiton&Control	Regular policies review	C	1	1	1	1	1	1	3	3	3	5
	Evaluaiton&Control	Analysis of departmental operation performance	D	0.333333	1	1	1	1	1	1	3	3	3
	Evaluaiton&Control	Preparing regular reports	E	0.333333	1	1	1	1	1	1	1	3	3
	Evaluaiton&Control	Continuously improving performance indicators	F	0.333333	0.333333	1	1	1	1	1	1	1	3
	Evaluaiton&Control	Conducting employee satisfaction surveys	G	0.2	0.333333	0.333333	1	1	1	1	1	1	3
	Evaluaiton&Control	Implementation of talent retention policies	H	0.2	0.333333	0.333333	0.333333	1	1	1	1	1	1
	Evaluaiton&Control	Establishment of performance feedback systems	I	0.2	0.333333	0.333333	0.333333	0.333333	1	1	1	1	1
	Evaluaiton&Control	Enhancing transparency of performance measurement	J	0.142857	0.2	0.2	1	0.333333	0.333333	0.333333	1	1	1
	Category	Item		A	B	C	D	E	F	G	H	I	J
Expert9	Setting	Provision of incentives for key personnel	A	1	0.333333	5	5	5	5	7	7	9
	Setting	Diversification of performance incentive models	B	3	1	5	5	5	7	7	7	7
	Setting	Payment target selection criteria	C	0.2	0.2	1	0.333333	0.333333	3	3	3	5
	Setting	Alignment of performance evaluation with corporate culture	D	0.2	0.2	3	1	3	3	3	3	3
	Setting	Establishment of corporate performance indicators and weightings	E	0.2	0.2	3	0.333333	1	3	3	3	3
	Setting	Setting of individual and organizational performance ratios	F	0.2	0.142857	0.333333	0.333333	0.333333	1	3	3	3
	Setting	Differentiation of executive compensation	G	0.142857	0.142857	0.333333	0.333333	0.333333	0.333333	1	3	3
	Setting	Benchmark setting and comparative analysis	H	0.142857	0.111111	0.333333	0.333333	0.333333	0.333333	0.333333	1	1
	Setting	Shareholder value maximization model	I	0.111111	0.111111	0.2	0.333333	0.333333	0.333333	0.333333	1	1
	Execution	RSUs holding period setting	A	1	1	1	1	3
	Execution	Short-term and long-term performance evaluation model	B	1	1	1	1	1
	Execution	Individual performance evaluation model	C	1	1	1	1	1
	Execution	Department based performance evaluation model	D	1	1	1	1	1
	Execution	Payment target selection criteria	E	0.333333	1	1	1	1
	Evaluaiton&Control	Setting performance evaluation cycles	A	1	1	1	3	3	3	5	5	5	7
	Evaluaiton&Control	Automating performance evaluation systems	B	1	1	1	1	3	3	3	5	5	5
	Evaluaiton&Control	Regular policies review	C	1	1	1	1	1	3	3	3	5	3
	Evaluaiton&Control	Analysis of departmental operation performance	D	0.333333	1	1	1	1	1	1	3	3	3
	Evaluaiton&Control	Preparing regular reports	E	0.333333	0.333333	1	1	1	1	1	1	3	3
	Evaluaiton&Control	Continuously improving performance indicators	F	0.333333	0.333333	0.333333	1	1	1	1	1	3	3
	Evaluaiton&Control	Conducting employee satisfaction surveys	G	0.2	0.333333	0.333333	1	1	1	1	1	1	3
	Evaluaiton&Control	Implementation of talent retention policies	H	0.2	0.2	0.333333	0.333333	1	1	1	1	1	1
	Evaluaiton&Control	Establishment of performance feedback systems	I	0.2	0.2	0.2	0.333333	0.333333	0.333333	1	1	1	1
	Evaluaiton&Control	Enhancing transparency of performance measurement	J	0.142857	0.2	0.333333	1	0.333333	0.333333	0.333333	1	1	1
	Category	Item		A	B	C	D	E	F	G	H	I	J
Expert10	Setting	Provision of incentives for key personnel	A	1	1	5	5	5	5	7	7	7
	Setting	Diversification of performance incentive models	B	1	1	5	5	5	7	7	9	7
	Setting	Payment target selection criteria	C	0.2	0.2	1	0.333333	1	3	3	5	5
	Setting	Alignment of performance evaluation with corporate culture	D	0.2	0.2	3	1	3	3	3	3	5
	Setting	Establishment of corporate performance indicators and weightings	E	0.2	0.2	1	0.333333	1	3	3	3	3
	Setting	Setting of individual and organizational performance ratios	F	0.2	0.142857	0.333333	0.333333	0.333333	1	3	3	3
	Setting	Differentiation of executive compensation	G	0.142857	0.142857	0.333333	0.333333	0.333333	0.333333	1	3	1
	Setting	Benchmark setting and comparative analysis	H	0.142857	0.111111	0.2	0.333333	0.333333	0.333333	0.333333	1	1
	Setting	Shareholder value maximization model	I	0.111111	0.111111	0.2	0.2	0.333333	0.333333	1	1	1
	Execution	RSUs holding period setting	A	1	1	1	1	3
	Execution	Short-term and long-term performance evaluation model	B	1	1	1	1	1
	Execution	Individual performance evaluation model	C	1	1	1	1	1
	Execution	Department based performance evaluation model	D	1	1	1	1	1
	Execution	Payment target selection criteria	E	0.333333	1	1	1	1
	Evaluaiton&Control	Setting performance evaluation cycles	A	1	1	1	3	3	3	3	5	5	7
	Evaluaiton&Control	Automating performance evaluation systems	B	1	1	1	1	3	3	3	3	5	5
	Evaluaiton&Control	Regular policies review	C	1	1	1	1	1	1	3	5	5	5
	Evaluaiton&Control	Analysis of departmental operation performance	D	0.333333	1	1	1	1	1	1	3	3	3
	Evaluaiton&Control	Preparing regular reports	E	0.333333	0.333333	1	1	1	1	1	1	3	3
	Evaluaiton&Control	Continuously improving performance indicators	F	0.333333	0.333333	1	1	1	1	1	1	3	3
	Evaluaiton&Control	Conducting employee satisfaction surveys	G	0.333333	0.333333	0.333333	1	1	1	1	1	1	3
	Evaluaiton&Control	Implementation of talent retention policies	H	0.2	0.333333	0.2	0.333333	1	1	1	1	1	1
	Evaluaiton&Control	Establishment of performance feedback systems	I	0.2	0.2	0.2	0.333333	0.333333	0.333333	1	1	1	1
	Evaluaiton&Control	Enhancing transparency of performance measurement	J	0.142857	0.2	0.2	1	0.333333	0.333333	0.333333	1	1	1
	Category	Item		A	B	C	D	E	F	G	H	I	J
Expert11	Setting	Provision of incentives for key personnel	A	1	0.333333	5	5	5	5	7	7	7
	Setting	Diversification of performance incentive models	B	3	1	5	5	5	5	7	9	7
	Setting	Payment target selection criteria	C	0.2	0.2	1	0.333333	0.333333	3	3	5	5
	Setting	Alignment of performance evaluation with corporate culture	D	0.2	0.2	3	1	3	3	3	3	5
	Setting	Establishment of corporate performance indicators and weightings	E	0.2	0.2	3	0.333333	1	3	3	3	3
	Setting	Setting of individual and organizational performance ratios	F	0.2	0.2	0.333333	0.333333	0.333333	1	3	3	3
	Setting	Differentiation of executive compensation	G	0.142857	0.142857	0.333333	0.333333	0.333333	0.333333	1	3	1
	Setting	Benchmark setting and comparative analysis	H	0.142857	0.111111	0.2	0.333333	0.333333	0.333333	0.333333	1	1
	Setting	Shareholder value maximization model	I	0.111111	0.111111	0.2	0.2	0.333333	0.333333	1	1	1
	Execution	RSUs holding period setting	A	1	1	1	1	3
	Execution	Short-term and long-term performance evaluation model	B	1	1	1	1	1
	Execution	Individual performance evaluation model	C	1	1	1	1	1
	Execution	Department based performance evaluation model	D	1	1	1	1	1
	Execution	Payment target selection criteria	E	0.333333	1	1	1	1
	Evaluaiton&Control	Setting performance evaluation cycles	A	1	1	1	1	3	3	3	5	5	7
	Evaluaiton&Control	Automating performance evaluation systems	B	1	1	1	1	1	3	3	3	5	5
	Evaluaiton&Control	Regular policies review	C	1	1	1	1	1	1	3	3	3	5
	Evaluaiton&Control	Analysis of departmental operation performance	D	1	1	1	1	1	1	1	3	3	3
	Evaluaiton&Control	Preparing regular reports	E	0.333333	1	1	1	1	1	1	1	3	3
	Evaluaiton&Control	Continuously improving performance indicators	F	0.333333	0.333333	1	1	1	1	1	1	3	3
	Evaluaiton&Control	Conducting employee satisfaction surveys	G	0.333333	0.333333	0.333333	1	1	1	1	1	1	1
	Evaluaiton&Control	Implementation of talent retention policies	H	0.2	0.333333	0.333333	0.333333	1	1	1	1	1	1
	Evaluaiton&Control	Establishment of performance feedback systems	I	0.2	0.2	0.333333	0.333333	0.333333	0.333333	1	1	1	1
	Evaluaiton&Control	Enhancing transparency of performance measurement	J	0.142857	0.2	0.2	1	0.333333	0.333333	1	1	1	1
	Category	Item		A	B	C	D	E	F	G	H	I	J
Expert12	Setting	Provision of incentives for key personnel	A	1	0.333333	5	5	5	5	5	5	7
	Setting	Diversification of performance incentive models	B	1	1	5	5	5	5	7	7	7
	Setting	Payment target selection criteria	C	0.2	0.2	1	0.333333	3	3	3	3	5
	Setting	Alignment of performance evaluation with corporate culture	D	0.2	0.2	3	1	3	3	3	3	3
	Setting	Establishment of corporate performance indicators and weightings	E	0.2	0.2	3	0.333333	1	3	3	3	3
	Setting	Setting of individual and organizational performance ratios	F	0.2	0.2	0.333333	0.333333	0.333333	1	3	3	3
	Setting	Differentiation of executive compensation	G	0.142857	0.142857	0.333333	0.333333	0.333333	0.333333	1	3	1
	Setting	Benchmark setting and comparative analysis	H	0.142857	0.111111	0.333333	0.333333	0.333333	0.333333	0.333333	1	1
	Setting	Shareholder value maximization model	I	0.111111	0.111111	0.2	0.333333	0.333333	0.333333	1	1	1
	Execution	RSUs holding period setting	A	1	1	1	1	3
	Execution	Short-term and long-term performance evaluation model	B	1	1	1	1	1
	Execution	Individual performance evaluation model	C	1	1	1	1	1
	Execution	Department based performance evaluation model	D	1	1	1	1	1
	Execution	Payment target selection criteria	E	0.333333	1	1	1	1
	Evaluaiton&Control	Setting performance evaluation cycles	A	1	1	1	1	3	5	5	5	5	7
	Evaluaiton&Control	Automating performance evaluation systems	B	1	1	1	1	1	3	3	3	3	5
	Evaluaiton&Control	Regular policies review	C	1	1	1	1	1	1	3	3	3	5
	Evaluaiton&Control	Analysis of departmental operation performance	D	1	1	1	1	1	1	1	3	3	3
	Evaluaiton&Control	Preparing regular reports	E	0.333333	1	1	1	1	1	1	1	3	3
	Evaluaiton&Control	Continuously improving performance indicators	F	0.2	0.333333	1	1	1	1	1	1	1	3
	Evaluaiton&Control	Conducting employee satisfaction surveys	G	0.2	0.333333	0.333333	1	1	1	1	1	1	3
	Evaluaiton&Control	Implementation of talent retention policies	H	0.2	0.333333	0.333333	0.333333	1	1	1	1	1	1
	Evaluaiton&Control	Establishment of performance feedback systems	I	0.2	0.333333	0.333333	0.333333	0.333333	1	1	1	1	1
	Evaluaiton&Control	Enhancing transparency of performance measurement	J	0.142857	0.2	0.2	1	0.333333	0.333333	0.333333	1	1	1

## Sheet: Strategy_HR_IR_Group2_Detail
	Category	Item		A	B	C	D	E	F	G	H	I	J
Expert1	Setting	Provision of incentives for key personnel	A	1	1	1	3	1	3	3	5	7
	Setting	Diversification of performance incentive models	B	1	1	1	3	1	3	3	3	5
	Setting	Payment target selection criteria	C	1	1	1	1	1	1	3	3	3
	Setting	Alignment of performance evaluation with corporate culture	D	0.333333	0.333333	1	1	1	1	1	3	3
	Setting	Establishment of corporate performance indicators and weightings	E	1	1	1	1	1	1	1	1	3
	Setting	Setting of individual and organizational performance ratios	F	0.333333	0.333333	1	1	1	1	1	1	3
	Setting	Differentiation of executive compensation	G	0.333333	0.333333	0.333333	1	1	1	1	1	1
	Setting	Benchmark setting and comparative analysis	H	0.2	0.333333	0.333333	0.333333	1	1	1	1	1
	Setting	Shareholder value maximization model	I	0.142857	0.2	0.333333	0.333333	0.333333	0.333333	1	1	1
	Execution	RSUs holding period setting	A	1	1	3	1	1
	Execution	Short-term and long-term performance evaluation model	B	1	1	1	1	1
	Execution	Individual performance evaluation model	C	0.333333	1	1	1	1
	Execution	Department based performance evaluation model	D	1	1	1	1	1
	Execution	Payment target selection criteria	E	1	1	1	1	1
	Evaluaiton&Control	Setting performance evaluation cycles	A	1	3	3	1	3	1	1	1	3	3
	Evaluaiton&Control	Automating performance evaluation systems	B	0.333333	1	1	1	1	1	1	1	3	3
	Evaluaiton&Control	Regular policies review	C	0.333333	1	1	0.333333	1	1	1	1	1	1
	Evaluaiton&Control	Analysis of departmental operation performance	D	1	1	3	1	3	1	1	1	3	3
	Evaluaiton&Control	Preparing regular reports	E	0.333333	1	1	0.333333	1	1	1	1	1	1
	Evaluaiton&Control	Continuously improving performance indicators	F	1	1	1	1	1	1	1	1	3	3
	Evaluaiton&Control	Conducting employee satisfaction surveys	G	1	1	1	1	1	1	1	1	1	3
	Evaluaiton&Control	Implementation of talent retention policies	H	1	1	1	1	1	1	1	1	1	3
	Evaluaiton&Control	Establishment of performance feedback systems	I	0.333333	0.333333	1	0.333333	1	0.333333	1	1	1	1
	Evaluaiton&Control	Enhancing transparency of performance measurement	J	0.333333	0.333333	1	1	1	0.333333	0.333333	0.333333	1	1
	Category	Item		A	B	C	D	E	F	G	H	I	J
Expert2	Setting	Provision of incentives for key personnel	A	1	1	1	3	1	3	3	3	5
	Setting	Diversification of performance incentive models	B	1	1	1	3	1	3	3	3	3
	Setting	Payment target selection criteria	C	1	1	1	1	1	1	3	3	3
	Setting	Alignment of performance evaluation with corporate culture	D	0.333333	0.333333	1	1	1	1	1	3	3
	Setting	Establishment of corporate performance indicators and weightings	E	1	1	1	1	1	1	1	1	3
	Setting	Setting of individual and organizational performance ratios	F	0.333333	0.333333	1	1	1	1	1	1	3
	Setting	Differentiation of executive compensation	G	0.333333	0.333333	0.333333	1	1	1	1	1	1
	Setting	Benchmark setting and comparative analysis	H	0.333333	0.333333	0.333333	0.333333	1	1	1	1	1
	Setting	Shareholder value maximization model	I	0.2	0.333333	0.333333	0.333333	0.333333	0.333333	1	1	1
	Execution	RSUs holding period setting	A	1	1	3	1	1
	Execution	Short-term and long-term performance evaluation model	B	1	1	1	1	1
	Execution	Individual performance evaluation model	C	0.333333	1	1	1	1
	Execution	Department based performance evaluation model	D	1	1	1	1	1
	Execution	Payment target selection criteria	E	1	1	1	1	1
	Evaluaiton&Control	Setting performance evaluation cycles	A	1	3	3	1	3	1	1	3	3	5
	Evaluaiton&Control	Automating performance evaluation systems	B	0.333333	1	1	1	1	1	1	1	3	3
	Evaluaiton&Control	Regular policies review	C	0.333333	1	1	0.333333	1	1	1	1	1	1
	Evaluaiton&Control	Analysis of departmental operation performance	D	1	1	3	1	3	1	1	1	3	3
	Evaluaiton&Control	Preparing regular reports	E	0.333333	1	1	0.333333	1	1	1	1	1	1
	Evaluaiton&Control	Continuously improving performance indicators	F	1	1	1	1	1	1	1	1	3	3
	Evaluaiton&Control	Conducting employee satisfaction surveys	G	1	1	1	1	1	1	1	1	1	3
	Evaluaiton&Control	Implementation of talent retention policies	H	0.333333	1	1	1	1	1	1	1	1	3
	Evaluaiton&Control	Establishment of performance feedback systems	I	0.333333	0.333333	1	0.333333	1	0.333333	1	1	1	1
	Evaluaiton&Control	Enhancing transparency of performance measurement	J	0.2	0.333333	1	1	1	0.333333	0.333333	0.333333	1	1
	Category	Item		A	B	C	D	E	F	G	H	I	J
Expert3	Setting	Provision of incentives for key personnel	A	1	1	1	3	3	3	3	3	5
	Setting	Diversification of performance incentive models	B	1	1	1	3	1	3	3	3	5
	Setting	Payment target selection criteria	C	1	1	1	1	1	1	3	3	3
	Setting	Alignment of performance evaluation with corporate culture	D	0.333333	0.333333	1	1	1	1	1	3	3
	Setting	Establishment of corporate performance indicators and weightings	E	0.333333	1	1	1	1	1	1	1	3
	Setting	Setting of individual and organizational performance ratios	F	0.333333	0.333333	1	1	1	1	1	1	3
	Setting	Differentiation of executive compensation	G	0.333333	0.333333	0.333333	1	1	1	1	1	1
	Setting	Benchmark setting and comparative analysis	H	0.333333	0.333333	0.333333	0.333333	1	1	1	1	1
	Setting	Shareholder value maximization model	I	0.2	0.2	0.333333	0.333333	0.333333	0.333333	1	1	1
	Execution	RSUs holding period setting	A	1	1	3	1	3
	Execution	Short-term and long-term performance evaluation model	B	1	1	3	1	1
	Execution	Individual performance evaluation model	C	0.333333	0.333333	1	3	1
	Execution	Department based performance evaluation model	D	1	1	0.333333	1	1
	Execution	Payment target selection criteria	E	0.333333	1	1	1	1
	Evaluaiton&Control	Setting performance evaluation cycles	A	1	3	3	1	1	1	1	1	3	3
	Evaluaiton&Control	Automating performance evaluation systems	B	0.333333	1	1	1	1	1	1	1	3	3
	Evaluaiton&Control	Regular policies review	C	0.333333	1	1	0.333333	1	1	1	1	1	1
	Evaluaiton&Control	Analysis of departmental operation performance	D	1	1	3	1	1	1	1	1	3	3
	Evaluaiton&Control	Preparing regular reports	E	1	1	1	1	1	1	1	1	1	1
	Evaluaiton&Control	Continuously improving performance indicators	F	1	1	1	1	1	1	1	1	3	3
	Evaluaiton&Control	Conducting employee satisfaction surveys	G	1	1	1	1	1	1	1	1	1	3
	Evaluaiton&Control	Implementation of talent retention policies	H	1	1	1	1	1	1	1	1	1	3
	Evaluaiton&Control	Establishment of performance feedback systems	I	0.333333	0.333333	1	0.333333	1	0.333333	1	1	1	1
	Evaluaiton&Control	Enhancing transparency of performance measurement	J	0.333333	0.333333	1	1	1	0.333333	0.333333	0.333333	1	1
	Category	Item		A	B	C	D	E	F	G	H	I	J
Expert4	Setting	Provision of incentives for key personnel	A	1	1	1	3	1	3	3	3	5
	Setting	Diversification of performance incentive models	B	1	1	1	3	1	3	3	3	5
	Setting	Payment target selection criteria	C	1	1	1	1	1	1	3	3	3
	Setting	Alignment of performance evaluation with corporate culture	D	0.333333	0.333333	1	1	1	1	1	3	3
	Setting	Establishment of corporate performance indicators and weightings	E	1	1	1	1	1	1	1	1	3
	Setting	Setting of individual and organizational performance ratios	F	0.333333	0.333333	1	1	1	1	1	1	3
	Setting	Differentiation of executive compensation	G	0.333333	0.333333	0.333333	1	1	1	1	1	1
	Setting	Benchmark setting and comparative analysis	H	0.333333	0.333333	0.333333	0.333333	1	1	1	1	1
	Setting	Shareholder value maximization model	I	0.2	0.2	0.333333	0.333333	0.333333	0.333333	1	1	1
	Execution	RSUs holding period setting	A	1	1	3	1	1
	Execution	Short-term and long-term performance evaluation model	B	1	1	1	1	1
	Execution	Individual performance evaluation model	C	0.333333	1	1	3	1
	Execution	Department based performance evaluation model	D	1	1	0.333333	1	1
	Execution	Payment target selection criteria	E	1	1	1	1	1
	Evaluaiton&Control	Setting performance evaluation cycles	A	1	3	3	1	3	1	1	3	3	5
	Evaluaiton&Control	Automating performance evaluation systems	B	0.333333	1	1	1	1	1	1	1	3	3
	Evaluaiton&Control	Regular policies review	C	0.333333	1	1	0.333333	1	1	1	1	1	1
	Evaluaiton&Control	Analysis of departmental operation performance	D	1	1	3	1	3	1	1	1	3	3
	Evaluaiton&Control	Preparing regular reports	E	0.333333	1	1	0.333333	1	1	1	1	1	1
	Evaluaiton&Control	Continuously improving performance indicators	F	1	1	1	1	1	1	1	1	3	3
	Evaluaiton&Control	Conducting employee satisfaction surveys	G	1	1	1	1	1	1	1	1	1	3
	Evaluaiton&Control	Implementation of talent retention policies	H	0.333333	1	1	1	1	1	1	1	1	3
	Evaluaiton&Control	Establishment of performance feedback systems	I	0.333333	0.333333	1	0.333333	1	0.333333	1	1	1	1
	Evaluaiton&Control	Enhancing transparency of performance measurement	J	0.2	0.333333	1	1	1	0.333333	0.333333	0.333333	1	1
	Category	Item		A	B	C	D	E	F	G	H	I	J
Expert5	Setting	Provision of incentives for key personnel	A	1	1	1	3	1	3	3	3	7
	Setting	Diversification of performance incentive models	B	1	1	1	3	1	3	3	3	5
	Setting	Payment target selection criteria	C	1	1	1	1	1	1	3	3	3
	Setting	Alignment of performance evaluation with corporate culture	D	0.333333	0.333333	1	1	1	1	1	3	3
	Setting	Establishment of corporate performance indicators and weightings	E	1	1	1	1	1	1	1	1	3
	Setting	Setting of individual and organizational performance ratios	F	0.333333	0.333333	1	1	1	1	1	1	3
	Setting	Differentiation of executive compensation	G	0.333333	0.333333	0.333333	1	1	1	1	1	1
	Setting	Benchmark setting and comparative analysis	H	0.333333	0.333333	0.333333	0.333333	1	1	1	1	1
	Setting	Shareholder value maximization model	I	0.142857	0.2	0.333333	0.333333	0.333333	0.333333	1	1	1
	Execution	RSUs holding period setting	A	1	1	3	1	3
	Execution	Short-term and long-term performance evaluation model	B	1	1	1	1	1
	Execution	Individual performance evaluation model	C	0.333333	1	1	1	1
	Execution	Department based performance evaluation model	D	1	1	1	1	1
	Execution	Payment target selection criteria	E	0.333333	1	1	1	1
	Evaluaiton&Control	Setting performance evaluation cycles	A	1	3	3	1	3	1	1	3	3	5
	Evaluaiton&Control	Automating performance evaluation systems	B	0.333333	1	1	1	1	1	1	1	3	3
	Evaluaiton&Control	Regular policies review	C	0.333333	1	1	0.333333	1	1	1	1	1	1
	Evaluaiton&Control	Analysis of departmental operation performance	D	1	1	3	1	3	1	1	1	3	3
	Evaluaiton&Control	Preparing regular reports	E	0.333333	1	1	0.333333	1	1	1	1	1	1
	Evaluaiton&Control	Continuously improving performance indicators	F	1	1	1	1	1	1	1	1	3	3
	Evaluaiton&Control	Conducting employee satisfaction surveys	G	1	1	1	1	1	1	1	1	1	3
	Evaluaiton&Control	Implementation of talent retention policies	H	0.333333	1	1	1	1	1	1	1	1	3
	Evaluaiton&Control	Establishment of performance feedback systems	I	0.333333	0.333333	1	0.333333	1	0.333333	1	1	1	1
	Evaluaiton&Control	Enhancing transparency of performance measurement	J	0.2	0.333333	1	1	1	0.333333	0.333333	0.333333	1	1
	Category	Item		A	B	C	D	E	F	G	H	I	J
Expert6	Setting	Provision of incentives for key personnel	A	1	1	1	1	1	3	3	3	5
	Setting	Diversification of performance incentive models	B	1	1	1	1	1	3	3	3	3
	Setting	Payment target selection criteria	C	1	1	1	1	1	1	3	3	3
	Setting	Alignment of performance evaluation with corporate culture	D	1	1	1	1	1	1	1	3	3
	Setting	Establishment of corporate performance indicators and weightings	E	1	1	1	1	1	1	1	1	3
	Setting	Setting of individual and organizational performance ratios	F	0.333333	0.333333	1	1	1	1	1	1	3
	Setting	Differentiation of executive compensation	G	0.333333	0.333333	0.333333	1	1	1	1	1	1
	Setting	Benchmark setting and comparative analysis	H	0.333333	0.333333	0.333333	0.333333	1	1	1	1	1
	Setting	Shareholder value maximization model	I	0.2	0.333333	0.333333	0.333333	0.333333	0.333333	1	1	1
	Execution	RSUs holding period setting	A	1	1	3	1	1
	Execution	Short-term and long-term performance evaluation model	B	1	1	1	1	1
	Execution	Individual performance evaluation model	C	0.333333	1	1	3	1
	Execution	Department based performance evaluation model	D	1	1	0.333333	1	1
	Execution	Payment target selection criteria	E	1	1	1	1	1
	Evaluaiton&Control	Setting performance evaluation cycles	A	1	3	3	1	1	1	1	1	3	3
	Evaluaiton&Control	Automating performance evaluation systems	B	0.333333	1	1	1	1	1	1	1	3	3
	Evaluaiton&Control	Regular policies review	C	0.333333	1	1	0.333333	1	1	1	1	1	1
	Evaluaiton&Control	Analysis of departmental operation performance	D	1	1	3	1	1	1	1	1	3	3
	Evaluaiton&Control	Preparing regular reports	E	1	1	1	1	1	1	1	1	1	1
	Evaluaiton&Control	Continuously improving performance indicators	F	1	1	1	1	1	1	1	1	3	3
	Evaluaiton&Control	Conducting employee satisfaction surveys	G	1	1	1	1	1	1	1	1	1	3
	Evaluaiton&Control	Implementation of talent retention policies	H	1	1	1	1	1	1	1	1	1	3
	Evaluaiton&Control	Establishment of performance feedback systems	I	0.333333	0.333333	1	0.333333	1	0.333333	1	1	1	1
	Evaluaiton&Control	Enhancing transparency of performance measurement	J	0.333333	0.333333	1	1	1	0.333333	0.333333	0.333333	1	1
	Category	Item		A	B	C	D	E	F	G	H	I	J
Expert7	Setting	Provision of incentives for key personnel	A	1	1	1	3	3	3	3	5	7
	Setting	Diversification of performance incentive models	B	1	1	1	3	1	3	3	3	5
	Setting	Payment target selection criteria	C	1	1	1	1	1	3	3	3	3
	Setting	Alignment of performance evaluation with corporate culture	D	0.333333	0.333333	1	1	1	1	3	3	3
	Setting	Establishment of corporate performance indicators and weightings	E	0.333333	1	1	1	1	1	1	1	3
	Setting	Setting of individual and organizational performance ratios	F	0.333333	0.333333	0.333333	1	1	1	1	1	3
	Setting	Differentiation of executive compensation	G	0.333333	0.333333	0.333333	0.333333	1	1	1	1	1
	Setting	Benchmark setting and comparative analysis	H	0.2	0.333333	0.333333	0.333333	1	1	1	1	1
	Setting	Shareholder value maximization model	I	0.142857	0.2	0.333333	0.333333	0.333333	0.333333	1	1	1
	Execution	RSUs holding period setting	A	1	1	3	1	1
	Execution	Short-term and long-term performance evaluation model	B	1	1	1	1	1
	Execution	Individual performance evaluation model	C	0.333333	1	1	3	1
	Execution	Department based performance evaluation model	D	1	1	0.333333	1	1
	Execution	Payment target selection criteria	E	1	1	1	1	1
	Evaluaiton&Control	Setting performance evaluation cycles	A	1	3	3	1	3	1	1	3	3	5
	Evaluaiton&Control	Automating performance evaluation systems	B	0.333333	1	1	1	1	1	1	1	3	3
	Evaluaiton&Control	Regular policies review	C	0.333333	1	1	0.333333	1	1	1	1	1	1
	Evaluaiton&Control	Analysis of departmental operation performance	D	1	1	3	1	3	1	1	1	3	3
	Evaluaiton&Control	Preparing regular reports	E	0.333333	1	1	0.333333	1	1	1	1	1	1
	Evaluaiton&Control	Continuously improving performance indicators	F	1	1	1	1	1	1	1	1	3	3
	Evaluaiton&Control	Conducting employee satisfaction surveys	G	1	1	1	1	1	1	1	1	1	3
	Evaluaiton&Control	Implementation of talent retention policies	H	0.333333	1	1	1	1	1	1	1	1	3
	Evaluaiton&Control	Establishment of performance feedback systems	I	0.333333	0.333333	1	0.333333	1	0.333333	1	1	1	1
	Evaluaiton&Control	Enhancing transparency of performance measurement	J	0.2	0.333333	1	1	1	0.333333	0.333333	0.333333	1	1
	Category	Item		A	B	C	D	E	F	G	H	I	J
Expert8	Setting	Provision of incentives for key personnel	A	1	1	1	3	3	3	3	3	5
	Setting	Diversification of performance incentive models	B	1	1	1	3	1	3	3	3	3
	Setting	Payment target selection criteria	C	1	1	1	1	1	1	3	3	3
	Setting	Alignment of performance evaluation with corporate culture	D	0.333333	0.333333	1	1	1	1	1	3	3
	Setting	Establishment of corporate performance indicators and weightings	E	0.333333	1	1	1	1	1	1	1	3
	Setting	Setting of individual and organizational performance ratios	F	0.333333	0.333333	1	1	1	1	1	1	3
	Setting	Differentiation of executive compensation	G	0.333333	0.333333	0.333333	1	1	1	1	1	1
	Setting	Benchmark setting and comparative analysis	H	0.333333	0.333333	0.333333	0.333333	1	1	1	1	1
	Setting	Shareholder value maximization model	I	0.2	0.333333	0.333333	0.333333	0.333333	0.333333	1	1	1
	Execution	RSUs holding period setting	A	1	1	3	1	1
	Execution	Short-term and long-term performance evaluation model	B	1	1	1	1	1
	Execution	Individual performance evaluation model	C	0.333333	1	1	3	1
	Execution	Department based performance evaluation model	D	1	1	0.333333	1	1
	Execution	Payment target selection criteria	E	1	1	1	1	1
	Evaluaiton&Control	Setting performance evaluation cycles	A	1	3	3	1	3	1	1	3	3	7
	Evaluaiton&Control	Automating performance evaluation systems	B	0.333333	1	1	1	1	1	1	1	3	3
	Evaluaiton&Control	Regular policies review	C	0.333333	1	1	0.333333	1	1	1	1	1	1
	Evaluaiton&Control	Analysis of departmental operation performance	D	1	1	3	1	3	1	1	1	3	3
	Evaluaiton&Control	Preparing regular reports	E	0.333333	1	1	0.333333	1	1	1	1	1	1
	Evaluaiton&Control	Continuously improving performance indicators	F	1	1	1	1	1	1	1	1	3	3
	Evaluaiton&Control	Conducting employee satisfaction surveys	G	1	1	1	1	1	1	1	1	3	3
	Evaluaiton&Control	Implementation of talent retention policies	H	0.333333	1	1	1	1	1	1	1	1	3
	Evaluaiton&Control	Establishment of performance feedback systems	I	0.333333	0.333333	1	0.333333	1	0.333333	0.333333	1	1	1
	Evaluaiton&Control	Enhancing transparency of performance measurement	J	0.142857	0.333333	1	1	1	0.333333	0.333333	0.333333	1	1
	Category	Item		A	B	C	D	E	F	G	H	I	J
Expert9	Setting	Provision of incentives for key personnel	A	1	1	1	1	1	3	3	3	3
	Setting	Diversification of performance incentive models	B	1	1	1	1	1	3	3	3	3
	Setting	Payment target selection criteria	C	1	1	1	1	1	1	3	3	3
	Setting	Alignment of performance evaluation with corporate culture	D	1	1	1	1	1	1	1	3	3
	Setting	Establishment of corporate performance indicators and weightings	E	1	1	1	1	1	1	1	1	3
	Setting	Setting of individual and organizational performance ratios	F	0.333333	0.333333	1	1	1	1	1	1	3
	Setting	Differentiation of executive compensation	G	0.333333	0.333333	0.333333	1	1	1	1	1	1
	Setting	Benchmark setting and comparative analysis	H	0.333333	0.333333	0.333333	0.333333	1	1	1	1	1
	Setting	Shareholder value maximization model	I	0.333333	0.333333	0.333333	0.333333	0.333333	0.333333	1	1	1
	Execution	RSUs holding period setting	A	1	1	3	1	1
	Execution	Short-term and long-term performance evaluation model	B	1	1	1	1	1
	Execution	Individual performance evaluation model	C	0.333333	1	1	3	1
	Execution	Department based performance evaluation model	D	1	1	0.333333	1	1
	Execution	Payment target selection criteria	E	1	1	1	1	1
	Evaluaiton&Control	Setting performance evaluation cycles	A	1	3	3	1	1	1	1	1	3	5
	Evaluaiton&Control	Automating performance evaluation systems	B	0.333333	1	1	1	1	1	1	1	3	3
	Evaluaiton&Control	Regular policies review	C	0.333333	1	1	0.333333	1	1	1	1	1	1
	Evaluaiton&Control	Analysis of departmental operation performance	D	1	1	3	1	3	1	1	1	3	3
	Evaluaiton&Control	Preparing regular reports	E	1	1	1	0.333333	1	1	1	1	1	1
	Evaluaiton&Control	Continuously improving performance indicators	F	1	1	1	1	1	1	1	1	3	3
	Evaluaiton&Control	Conducting employee satisfaction surveys	G	1	1	1	1	1	1	1	1	1	3
	Evaluaiton&Control	Implementation of talent retention policies	H	1	1	1	1	1	1	1	1	1	3
	Evaluaiton&Control	Establishment of performance feedback systems	I	0.333333	0.333333	1	0.333333	1	0.333333	1	1	1	1
	Evaluaiton&Control	Enhancing transparency of performance measurement	J	0.2	0.333333	1	1	1	0.333333	0.333333	0.333333	1	1
	Category	Item		A	B	C	D	E	F	G	H	I	J
Expert10	Setting	Provision of incentives for key personnel	A	1	1	1	3	1	3	3	3	5
	Setting	Diversification of performance incentive models	B	1	1	1	3	3	3	3	3	3
	Setting	Payment target selection criteria	C	1	1	1	1	1	1	3	3	3
	Setting	Alignment of performance evaluation with corporate culture	D	0.333333	0.333333	1	1	1	1	1	3	3
	Setting	Establishment of corporate performance indicators and weightings	E	1	0.333333	1	1	1	1	1	1	3
	Setting	Setting of individual and organizational performance ratios	F	0.333333	0.333333	1	1	1	1	1	1	3
	Setting	Differentiation of executive compensation	G	0.333333	0.333333	0.333333	1	1	1	1	1	1
	Setting	Benchmark setting and comparative analysis	H	0.333333	0.333333	0.333333	0.333333	1	1	1	1	1
	Setting	Shareholder value maximization model	I	0.2	0.333333	0.333333	0.333333	0.333333	0.333333	1	1	1
	Execution	RSUs holding period setting	A	1	1	3	1	1
	Execution	Short-term and long-term performance evaluation model	B	1	1	3	1	1
	Execution	Individual performance evaluation model	C	0.333333	0.333333	1	3	1
	Execution	Department based performance evaluation model	D	1	1	0.333333	1	1
	Execution	Payment target selection criteria	E	1	1	1	1	1
	Evaluaiton&Control	Setting performance evaluation cycles	A	1	3	3	1	1	1	1	3	3	5
	Evaluaiton&Control	Automating performance evaluation systems	B	0.333333	1	1	1	1	1	1	1	3	3
	Evaluaiton&Control	Regular policies review	C	0.333333	1	1	0.333333	1	1	1	1	1	1
	Evaluaiton&Control	Analysis of departmental operation performance	D	1	1	3	1	3	1	1	1	3	3
	Evaluaiton&Control	Preparing regular reports	E	1	1	1	0.333333	1	1	1	1	1	1
	Evaluaiton&Control	Continuously improving performance indicators	F	1	1	1	1	1	1	1	1	3	3
	Evaluaiton&Control	Conducting employee satisfaction surveys	G	1	1	1	1	1	1	1	1	1	3
	Evaluaiton&Control	Implementation of talent retention policies	H	0.333333	1	1	1	1	1	1	1	1	3
	Evaluaiton&Control	Establishment of performance feedback systems	I	0.333333	0.333333	1	0.333333	1	0.333333	1	1	1	1
	Evaluaiton&Control	Enhancing transparency of performance measurement	J	0.2	0.333333	1	1	1	0.333333	0.333333	0.333333	1	1
	Category	Item		A	B	C	D	E	F	G	H	I	J
Expert11	Setting	Provision of incentives for key personnel	A	1	1	1	3	1	3	3	5	7
	Setting	Diversification of performance incentive models	B	1	1	1	3	3	3	3	3	5
	Setting	Payment target selection criteria	C	1	1	1	1	1	1	3	3	3
	Setting	Alignment of performance evaluation with corporate culture	D	0.333333	0.333333	1	1	1	1	1	3	3
	Setting	Establishment of corporate performance indicators and weightings	E	1	0.333333	1	1	1	1	1	1	3
	Setting	Setting of individual and organizational performance ratios	F	0.333333	0.333333	1	1	1	1	1	1	3
	Setting	Differentiation of executive compensation	G	0.333333	0.333333	0.333333	1	1	1	1	1	1
	Setting	Benchmark setting and comparative analysis	H	0.2	0.333333	0.333333	0.333333	1	1	1	1	1
	Setting	Shareholder value maximization model	I	0.142857	0.2	0.333333	0.333333	0.333333	0.333333	1	1	1
	Execution	RSUs holding period setting	A	1	1	3	1	1
	Execution	Short-term and long-term performance evaluation model	B	1	1	1	1	1
	Execution	Individual performance evaluation model	C	0.333333	1	1	1	1
	Execution	Department based performance evaluation model	D	1	1	1	1	1
	Execution	Payment target selection criteria	E	1	1	1	1	1
	Evaluaiton&Control	Setting performance evaluation cycles	A	1	3	3	1	3	1	1	1	3	3
	Evaluaiton&Control	Automating performance evaluation systems	B	0.333333	1	1	1	1	1	1	1	3	3
	Evaluaiton&Control	Regular policies review	C	0.333333	1	1	0.333333	1	1	1	1	1	1
	Evaluaiton&Control	Analysis of departmental operation performance	D	1	1	3	1	1	1	1	1	3	3
	Evaluaiton&Control	Preparing regular reports	E	0.333333	1	1	1	1	1	1	1	1	1
	Evaluaiton&Control	Continuously improving performance indicators	F	1	1	1	1	1	1	1	1	3	3
	Evaluaiton&Control	Conducting employee satisfaction surveys	G	1	1	1	1	1	1	1	1	1	3
	Evaluaiton&Control	Implementation of talent retention policies	H	1	1	1	1	1	1	1	1	1	3
	Evaluaiton&Control	Establishment of performance feedback systems	I	0.333333	0.333333	1	0.333333	1	0.333333	1	1	1	1
	Evaluaiton&Control	Enhancing transparency of performance measurement	J	0.333333	0.333333	1	1	1	0.333333	0.333333	0.333333	1	1
	Category	Item		A	B	C	D	E	F	G	H	I	J
Expert12	Setting	Provision of incentives for key personnel	A	1	1	1	3	3	3	3	5	7
	Setting	Diversification of performance incentive models	B	1	1	1	3	1	3	3	3	5
	Setting	Payment target selection criteria	C	1	1	1	1	1	1	3	3	3
	Setting	Alignment of performance evaluation with corporate culture	D	0.333333	0.333333	1	1	1	1	1	3	3
	Setting	Establishment of corporate performance indicators and weightings	E	0.333333	1	1	1	1	1	1	1	3
	Setting	Setting of individual and organizational performance ratios	F	0.333333	0.333333	1	1	1	1	1	1	3
	Setting	Differentiation of executive compensation	G	0.333333	0.333333	0.333333	1	1	1	1	1	1
	Setting	Benchmark setting and comparative analysis	H	0.2	0.333333	0.333333	0.333333	1	1	1	1	1
	Setting	Shareholder value maximization model	I	0.142857	0.2	0.333333	0.333333	0.333333	0.333333	1	1	1
	Execution	RSUs holding period setting	A	1	1	1	1	1
	Execution	Short-term and long-term performance evaluation model	B	1	1	1	1	1
	Execution	Individual performance evaluation model	C	1	1	1	1	1
	Execution	Department based performance evaluation model	D	1	1	1	1	1
	Execution	Payment target selection criteria	E	1	1	1	1	1
	Evaluaiton&Control	Setting performance evaluation cycles	A	1	3	3	1	1	1	1	3	3	5
	Evaluaiton&Control	Automating performance evaluation systems	B	0.333333	1	1	1	1	1	1	3	3	3
	Evaluaiton&Control	Regular policies review	C	0.333333	1	1	0.333333	1	1	1	1	1	1
	Evaluaiton&Control	Analysis of departmental operation performance	D	1	1	3	1	3	1	1	1	3	5
	Evaluaiton&Control	Preparing regular reports	E	1	1	1	0.333333	1	1	1	1	1	1
	Evaluaiton&Control	Continuously improving performance indicators	F	1	1	1	1	1	1	1	1	3	3
	Evaluaiton&Control	Conducting employee satisfaction surveys	G	1	1	1	1	1	1	1	1	1	3
	Evaluaiton&Control	Implementation of talent retention policies	H	0.333333	0.333333	1	1	1	1	1	1	1	3
	Evaluaiton&Control	Establishment of performance feedback systems	I	0.333333	0.333333	1	0.333333	1	0.333333	1	1	1	1
	Evaluaiton&Control	Enhancing transparency of performance measurement	J	0.2	0.333333	1	1	1	0.333333	0.333333	0.333333	1	1

## Sheet: Strategy_HR_IR_Group3_Detail
	Category	Item		A	B	C	D	E	F	G	H	I	J
Expert1	Setting	Provision of incentives for key personnel	A	1	1	1	3	1	1	3	3	3
	Setting	Diversification of performance incentive models	B	1	1	1	3	1	1	3	3	3
	Setting	Payment target selection criteria	C	1	1	1	1	1	1	3	1	5
	Setting	Alignment of performance evaluation with corporate culture	D	0.333333	0.333333	1	1	1	1	1	1	3
	Setting	Establishment of corporate performance indicators and weightings	E	1	1	1	1	1	3	3	3	7
	Setting	Setting of individual and organizational performance ratios	F	1	1	1	1	0.333333	1	1	1	1
	Setting	Differentiation of executive compensation	G	0.333333	0.333333	0.333333	1	0.333333	1	1	1	1
	Setting	Benchmark setting and comparative analysis	H	0.333333	0.333333	1	1	0.333333	1	1	1	1
	Setting	Shareholder value maximization model	I	0.333333	0.333333	0.2	0.333333	0.142857	1	1	1	1
	Execution	RSUs holding period setting	A	1	1	3	1	1
	Execution	Short-term and long-term performance evaluation model	B	1	1	1	1	1
	Execution	Individual performance evaluation model	C	0.333333	1	1	1	1
	Execution	Department based performance evaluation model	D	1	1	1	1	1
	Execution	Payment target selection criteria	E	1	1	1	1	1
	Evaluaiton&Control	Setting performance evaluation cycles	A	1	3	3	3	1	1	1	1	1	5
	Evaluaiton&Control	Automating performance evaluation systems	B	0.333333	1	1	1	1	1	1	0.333333	1	1
	Evaluaiton&Control	Regular policies review	C	0.333333	1	1	1	1	1	0.333333	0.333333	1	3
	Evaluaiton&Control	Analysis of departmental operation performance	D	0.333333	1	1	1	1	1	0.333333	0.333333	0.333333	1
	Evaluaiton&Control	Preparing regular reports	E	1	1	1	1	1	1	1	1	1	1
	Evaluaiton&Control	Continuously improving performance indicators	F	1	1	1	1	1	1	1	0.333333	1	3
	Evaluaiton&Control	Conducting employee satisfaction surveys	G	1	1	3	3	1	1	1	1	1	3
	Evaluaiton&Control	Implementation of talent retention policies	H	1	3	3	3	1	3	1	1	1	3
	Evaluaiton&Control	Establishment of performance feedback systems	I	1	1	1	3	1	1	1	1	1	3
	Evaluaiton&Control	Enhancing transparency of performance measurement	J	0.2	1	0.333333	1	1	0.333333	0.333333	0.333333	0.333333	1
	Category	Item		A	B	C	D	E	F	G	H	I	J
Expert2	Setting	Provision of incentives for key personnel	A	1	1	1	1	1	1	3	3	3
	Setting	Diversification of performance incentive models	B	1	1	1	3	1	1	3	3	3
	Setting	Payment target selection criteria	C	1	1	1	1	1	1	3	1	5
	Setting	Alignment of performance evaluation with corporate culture	D	1	0.333333	1	1	1	1	1	1	3
	Setting	Establishment of corporate performance indicators and weightings	E	1	1	1	1	1	3	3	3	5
	Setting	Setting of individual and organizational performance ratios	F	1	1	1	1	0.333333	1	1	1	1
	Setting	Differentiation of executive compensation	G	0.333333	0.333333	0.333333	1	0.333333	1	1	1	1
	Setting	Benchmark setting and comparative analysis	H	0.333333	0.333333	1	1	0.333333	1	1	1	1
	Setting	Shareholder value maximization model	I	0.333333	0.333333	0.2	0.333333	0.2	1	1	1	1
	Execution	RSUs holding period setting	A	1	1	3	1	1
	Execution	Short-term and long-term performance evaluation model	B	1	1	1	1	1
	Execution	Individual performance evaluation model	C	0.333333	1	1	1	3
	Execution	Department based performance evaluation model	D	1	1	1	1	1
	Execution	Payment target selection criteria	E	1	1	0.333333	1	1
	Evaluaiton&Control	Setting performance evaluation cycles	A	1	3	3	3	3	1	3	1	1	5
	Evaluaiton&Control	Automating performance evaluation systems	B	0.333333	1	1	1	1	1	1	0.333333	0.333333	1
	Evaluaiton&Control	Regular policies review	C	0.333333	1	1	1	1	1	1	0.333333	0.333333	1
	Evaluaiton&Control	Analysis of departmental operation performance	D	0.333333	1	1	1	1	1	0.333333	0.333333	1	1
	Evaluaiton&Control	Preparing regular reports	E	0.333333	1	1	1	1	1	1	1	1	1
	Evaluaiton&Control	Continuously improving performance indicators	F	1	1	1	1	1	1	1	0.333333	1	3
	Evaluaiton&Control	Conducting employee satisfaction surveys	G	0.333333	1	1	3	1	1	1	1	1	3
	Evaluaiton&Control	Implementation of talent retention policies	H	1	3	3	3	1	3	1	1	1	3
	Evaluaiton&Control	Establishment of performance feedback systems	I	1	3	3	1	1	1	1	1	1	3
	Evaluaiton&Control	Enhancing transparency of performance measurement	J	0.2	1	1	1	1	0.333333	0.333333	0.333333	0.333333	1
	Category	Item		A	B	C	D	E	F	G	H	I	J
Expert3	Setting	Provision of incentives for key personnel	A	1	1	1	3	1	1	3	3	3
	Setting	Diversification of performance incentive models	B	1	1	1	3	1	1	3	3	3
	Setting	Payment target selection criteria	C	1	1	1	1	1	1	3	1	3
	Setting	Alignment of performance evaluation with corporate culture	D	0.333333	0.333333	1	1	1	1	1	1	3
	Setting	Establishment of corporate performance indicators and weightings	E	1	1	1	1	1	3	3	3	5
	Setting	Setting of individual and organizational performance ratios	F	1	1	1	1	0.333333	1	1	1	1
	Setting	Differentiation of executive compensation	G	0.333333	0.333333	0.333333	1	0.333333	1	1	1	1
	Setting	Benchmark setting and comparative analysis	H	0.333333	0.333333	1	1	0.333333	1	1	1	1
	Setting	Shareholder value maximization model	I	0.333333	0.333333	0.333333	0.333333	0.2	1	1	1	1
	Execution	RSUs holding period setting	A	1	1	1	1	1
	Execution	Short-term and long-term performance evaluation model	B	1	1	1	1	3
	Execution	Individual performance evaluation model	C	1	1	1	1	1
	Execution	Department based performance evaluation model	D	1	1	1	1	1
	Execution	Payment target selection criteria	E	1	0.333333	1	1	1
	Evaluaiton&Control	Setting performance evaluation cycles	A	1	3	3	3	1	1	1	1	1	3
	Evaluaiton&Control	Automating performance evaluation systems	B	0.333333	1	1	1	1	1	1	1	0.333333	1
	Evaluaiton&Control	Regular policies review	C	0.333333	1	1	1	1	1	0.333333	0.333333	1	1
	Evaluaiton&Control	Analysis of departmental operation performance	D	0.333333	1	1	1	1	1	0.333333	0.333333	1	1
	Evaluaiton&Control	Preparing regular reports	E	1	1	1	1	1	1	1	1	1	1
	Evaluaiton&Control	Continuously improving performance indicators	F	1	1	1	1	1	1	1	0.333333	1	3
	Evaluaiton&Control	Conducting employee satisfaction surveys	G	1	1	3	3	1	1	1	1	1	3
	Evaluaiton&Control	Implementation of talent retention policies	H	1	1	3	3	1	3	1	1	1	3
	Evaluaiton&Control	Establishment of performance feedback systems	I	1	3	1	1	1	1	1	1	1	3
	Evaluaiton&Control	Enhancing transparency of performance measurement	J	0.333333	1	1	1	1	0.333333	0.333333	0.333333	0.333333	1
	Category	Item		A	B	C	D	E	F	G	H	I	J
Expert4	Setting	Provision of incentives for key personnel	A	1	1	1	3	1	1	3	3	3
	Setting	Diversification of performance incentive models	B	1	1	1	3	1	1	3	3	3
	Setting	Payment target selection criteria	C	1	1	1	1	1	1	3	1	3
	Setting	Alignment of performance evaluation with corporate culture	D	0.333333	0.333333	1	1	1	1	1	1	3
	Setting	Establishment of corporate performance indicators and weightings	E	1	1	1	1	1	3	3	3	5
	Setting	Setting of individual and organizational performance ratios	F	1	1	1	1	0.333333	1	1	1	1
	Setting	Differentiation of executive compensation	G	0.333333	0.333333	0.333333	1	0.333333	1	1	1	1
	Setting	Benchmark setting and comparative analysis	H	0.333333	0.333333	1	1	0.333333	1	1	1	1
	Setting	Shareholder value maximization model	I	0.333333	0.333333	0.333333	0.333333	0.2	1	1	1	1
	Execution	RSUs holding period setting	A	1	1	3	1	1
	Execution	Short-term and long-term performance evaluation model	B	1	1	3	1	1
	Execution	Individual performance evaluation model	C	0.333333	0.333333	1	1	3
	Execution	Department based performance evaluation model	D	1	1	1	1	1
	Execution	Payment target selection criteria	E	1	1	0.333333	1	1
	Evaluaiton&Control	Setting performance evaluation cycles	A	1	3	3	3	1	1	3	1	1	5
	Evaluaiton&Control	Automating performance evaluation systems	B	0.333333	1	1	1	1	1	1	0.333333	1	1
	Evaluaiton&Control	Regular policies review	C	0.333333	1	1	1	1	1	1	0.333333	1	1
	Evaluaiton&Control	Analysis of departmental operation performance	D	0.333333	1	1	1	1	1	0.333333	0.333333	1	1
	Evaluaiton&Control	Preparing regular reports	E	1	1	1	1	1	1	1	1	1	1
	Evaluaiton&Control	Continuously improving performance indicators	F	1	1	1	1	1	1	1	0.333333	1	3
	Evaluaiton&Control	Conducting employee satisfaction surveys	G	0.333333	1	1	3	1	1	1	1	1	3
	Evaluaiton&Control	Implementation of talent retention policies	H	1	3	3	3	1	3	1	1	1	3
	Evaluaiton&Control	Establishment of performance feedback systems	I	1	1	1	1	1	1	1	1	1	3
	Evaluaiton&Control	Enhancing transparency of performance measurement	J	0.2	1	1	1	1	0.333333	0.333333	0.333333	0.333333	1
	Category	Item		A	B	C	D	E	F	G	H	I	J
Expert5	Setting	Provision of incentives for key personnel	A	1	1	1	1	1	1	3	3	3
	Setting	Diversification of performance incentive models	B	1	1	1	3	1	1	3	3	3
	Setting	Payment target selection criteria	C	1	1	1	1	1	1	3	1	3
	Setting	Alignment of performance evaluation with corporate culture	D	1	0.333333	1	1	1	1	1	1	3
	Setting	Establishment of corporate performance indicators and weightings	E	1	1	1	1	1	3	3	3	5
	Setting	Setting of individual and organizational performance ratios	F	1	1	1	1	0.333333	1	1	1	1
	Setting	Differentiation of executive compensation	G	0.333333	0.333333	0.333333	1	0.333333	1	1	1	1
	Setting	Benchmark setting and comparative analysis	H	0.333333	0.333333	1	1	0.333333	1	1	1	1
	Setting	Shareholder value maximization model	I	0.333333	0.333333	0.333333	0.333333	0.2	1	1	1	1
	Execution	RSUs holding period setting	A	1	1	3	1	1
	Execution	Short-term and long-term performance evaluation model	B	1	1	3	1	3
	Execution	Individual performance evaluation model	C	0.333333	0.333333	1	1	3
	Execution	Department based performance evaluation model	D	1	1	1	1	1
	Execution	Payment target selection criteria	E	1	0.333333	0.333333	1	1
	Evaluaiton&Control	Setting performance evaluation cycles	A	1	3	3	3	3	1	1	1	1	3
	Evaluaiton&Control	Automating performance evaluation systems	B	0.333333	1	1	1	1	1	1	1	0.333333	1
	Evaluaiton&Control	Regular policies review	C	0.333333	1	1	1	1	1	0.333333	0.333333	1	1
	Evaluaiton&Control	Analysis of departmental operation performance	D	0.333333	1	1	1	1	1	0.333333	0.333333	0.333333	1
	Evaluaiton&Control	Preparing regular reports	E	0.333333	1	1	1	1	1	1	1	1	1
	Evaluaiton&Control	Continuously improving performance indicators	F	1	1	1	1	1	1	1	0.333333	1	3
	Evaluaiton&Control	Conducting employee satisfaction surveys	G	1	1	3	3	1	1	1	1	1	3
	Evaluaiton&Control	Implementation of talent retention policies	H	1	1	3	3	1	3	1	1	1	3
	Evaluaiton&Control	Establishment of performance feedback systems	I	1	3	1	3	1	1	1	1	1	3
	Evaluaiton&Control	Enhancing transparency of performance measurement	J	0.333333	1	1	1	1	0.333333	0.333333	0.333333	0.333333	1
	Category	Item		A	B	C	D	E	F	G	H	I	J
Expert6	Setting	Provision of incentives for key personnel	A	1	1	1	3	1	1	3	3	3
	Setting	Diversification of performance incentive models	B	1	1	1	3	1	1	3	3	3
	Setting	Payment target selection criteria	C	1	1	1	1	1	1	3	1	5
	Setting	Alignment of performance evaluation with corporate culture	D	0.333333	0.333333	1	1	1	1	1	1	3
	Setting	Establishment of corporate performance indicators and weightings	E	1	1	1	1	1	3	3	3	7
	Setting	Setting of individual and organizational performance ratios	F	1	1	1	1	0.333333	1	1	1	1
	Setting	Differentiation of executive compensation	G	0.333333	0.333333	0.333333	1	0.333333	1	1	1	1
	Setting	Benchmark setting and comparative analysis	H	0.333333	0.333333	1	1	0.333333	1	1	1	1
	Setting	Shareholder value maximization model	I	0.333333	0.333333	0.2	0.333333	0.142857	1	1	1	1
	Execution	RSUs holding period setting	A	1	1	3	1	1
	Execution	Short-term and long-term performance evaluation model	B	1	1	1	1	1
	Execution	Individual performance evaluation model	C	0.333333	1	1	1	3
	Execution	Department based performance evaluation model	D	1	1	1	1	1
	Execution	Payment target selection criteria	E	1	1	0.333333	1	1
	Evaluaiton&Control	Setting performance evaluation cycles	A	1	3	3	3	1	1	3	1	1	5
	Evaluaiton&Control	Automating performance evaluation systems	B	0.333333	1	1	1	1	1	1	0.333333	1	1
	Evaluaiton&Control	Regular policies review	C	0.333333	1	1	1	1	1	0.333333	0.333333	0.333333	3
	Evaluaiton&Control	Analysis of departmental operation performance	D	0.333333	1	1	1	1	1	0.333333	0.333333	1	1
	Evaluaiton&Control	Preparing regular reports	E	1	1	1	1	1	1	1	1	1	1
	Evaluaiton&Control	Continuously improving performance indicators	F	1	1	1	1	1	1	1	0.333333	1	3
	Evaluaiton&Control	Conducting employee satisfaction surveys	G	0.333333	1	3	3	1	1	1	1	1	3
	Evaluaiton&Control	Implementation of talent retention policies	H	1	3	3	3	1	3	1	1	1	3
	Evaluaiton&Control	Establishment of performance feedback systems	I	1	1	3	1	1	1	1	1	1	3
	Evaluaiton&Control	Enhancing transparency of performance measurement	J	0.2	1	0.333333	1	1	0.333333	0.333333	0.333333	0.333333	1
	Category	Item		A	B	C	D	E	F	G	H	I	J
Expert7	Setting	Provision of incentives for key personnel	A	1	1	1	3	1	1	3	3	3
	Setting	Diversification of performance incentive models	B	1	1	1	3	1	1	3	3	3
	Setting	Payment target selection criteria	C	1	1	1	1	1	1	3	1	3
	Setting	Alignment of performance evaluation with corporate culture	D	0.333333	0.333333	1	1	1	1	1	1	3
	Setting	Establishment of corporate performance indicators and weightings	E	1	1	1	1	1	3	3	3	5
	Setting	Setting of individual and organizational performance ratios	F	1	1	1	1	0.333333	1	1	1	1
	Setting	Differentiation of executive compensation	G	0.333333	0.333333	0.333333	1	0.333333	1	1	1	1
	Setting	Benchmark setting and comparative analysis	H	0.333333	0.333333	1	1	0.333333	1	1	1	1
	Setting	Shareholder value maximization model	I	0.333333	0.333333	0.333333	0.333333	0.2	1	1	1	1
	Execution	RSUs holding period setting	A	1	1	3	1	1
	Execution	Short-term and long-term performance evaluation model	B	1	1	3	1	3
	Execution	Individual performance evaluation model	C	0.333333	0.333333	1	1	1
	Execution	Department based performance evaluation model	D	1	1	1	1	1
	Execution	Payment target selection criteria	E	1	0.333333	1	1	1
	Evaluaiton&Control	Setting performance evaluation cycles	A	1	3	3	3	3	1	3	1	1	5
	Evaluaiton&Control	Automating performance evaluation systems	B	0.333333	1	1	1	1	1	1	1	0.333333	1
	Evaluaiton&Control	Regular policies review	C	0.333333	1	1	1	1	1	1	0.333333	0.333333	1
	Evaluaiton&Control	Analysis of departmental operation performance	D	0.333333	1	1	1	1	1	0.333333	0.333333	1	1
	Evaluaiton&Control	Preparing regular reports	E	0.333333	1	1	1	1	1	1	1	1	1
	Evaluaiton&Control	Continuously improving performance indicators	F	1	1	1	1	1	1	1	0.333333	1	3
	Evaluaiton&Control	Conducting employee satisfaction surveys	G	0.333333	1	1	3	1	1	1	1	1	3
	Evaluaiton&Control	Implementation of talent retention policies	H	1	1	3	3	1	3	1	1	1	3
	Evaluaiton&Control	Establishment of performance feedback systems	I	1	3	3	1	1	1	1	1	1	3
	Evaluaiton&Control	Enhancing transparency of performance measurement	J	0.2	1	1	1	1	0.333333	0.333333	0.333333	0.333333	1
	Category	Item		A	B	C	D	E	F	G	H	I	J
Expert8	Setting	Provision of incentives for key personnel	A	1	1	1	1	1	1	3	3	3
	Setting	Diversification of performance incentive models	B	1	1	1	3	1	1	3	3	3
	Setting	Payment target selection criteria	C	1	1	1	1	1	1	3	1	5
	Setting	Alignment of performance evaluation with corporate culture	D	1	0.333333	1	1	1	1	1	1	3
	Setting	Establishment of corporate performance indicators and weightings	E	1	1	1	1	1	3	3	3	5
	Setting	Setting of individual and organizational performance ratios	F	1	1	1	1	0.333333	1	1	1	1
	Setting	Differentiation of executive compensation	G	0.333333	0.333333	0.333333	1	0.333333	1	1	1	1
	Setting	Benchmark setting and comparative analysis	H	0.333333	0.333333	1	1	0.333333	1	1	1	1
	Setting	Shareholder value maximization model	I	0.333333	0.333333	0.2	0.333333	0.2	1	1	1	1
	Execution	RSUs holding period setting	A	1	1	1	1	1
	Execution	Short-term and long-term performance evaluation model	B	1	1	1	1	3
	Execution	Individual performance evaluation model	C	1	1	1	1	1
	Execution	Department based performance evaluation model	D	1	1	1	1	1
	Execution	Payment target selection criteria	E	1	0.333333	1	1	1
	Evaluaiton&Control	Setting performance evaluation cycles	A	1	3	3	3	1	1	1	1	1	5
	Evaluaiton&Control	Automating performance evaluation systems	B	0.333333	1	1	1	1	1	1	0.333333	1	1
	Evaluaiton&Control	Regular policies review	C	0.333333	1	1	1	1	1	0.333333	0.333333	0.333333	1
	Evaluaiton&Control	Analysis of departmental operation performance	D	0.333333	1	1	1	1	1	0.333333	0.333333	1	1
	Evaluaiton&Control	Preparing regular reports	E	1	1	1	1	1	1	1	1	1	1
	Evaluaiton&Control	Continuously improving performance indicators	F	1	1	1	1	1	1	1	0.333333	1	3
	Evaluaiton&Control	Conducting employee satisfaction surveys	G	1	1	3	3	1	1	1	1	1	3
	Evaluaiton&Control	Implementation of talent retention policies	H	1	3	3	3	1	3	1	1	1	3
	Evaluaiton&Control	Establishment of performance feedback systems	I	1	1	3	1	1	1	1	1	1	3
	Evaluaiton&Control	Enhancing transparency of performance measurement	J	0.2	1	1	1	1	0.333333	0.333333	0.333333	0.333333	1
	Category	Item		A	B	C	D	E	F	G	H	I	J
Expert9	Setting	Provision of incentives for key personnel	A	1	1	1	3	1	1	3	3	3
	Setting	Diversification of performance incentive models	B	1	1	1	3	1	1	3	3	3
	Setting	Payment target selection criteria	C	1	1	1	1	1	1	3	1	5
	Setting	Alignment of performance evaluation with corporate culture	D	0.333333	0.333333	1	1	1	1	1	1	3
	Setting	Establishment of corporate performance indicators and weightings	E	1	1	1	1	1	3	3	3	5
	Setting	Setting of individual and organizational performance ratios	F	1	1	1	1	0.333333	1	1	1	1
	Setting	Differentiation of executive compensation	G	0.333333	0.333333	0.333333	1	0.333333	1	1	1	1
	Setting	Benchmark setting and comparative analysis	H	0.333333	0.333333	1	1	0.333333	1	1	1	1
	Setting	Shareholder value maximization model	I	0.333333	0.333333	0.2	0.333333	0.2	1	1	1	1
	Execution	RSUs holding period setting	A	1	1	3	1	1
	Execution	Short-term and long-term performance evaluation model	B	1	1	3	1	1
	Execution	Individual performance evaluation model	C	0.333333	0.333333	1	1	3
	Execution	Department based performance evaluation model	D	1	1	1	1	1
	Execution	Payment target selection criteria	E	1	1	0.333333	1	1
	Evaluaiton&Control	Setting performance evaluation cycles	A	1	3	3	3	3	1	3	1	1	3
	Evaluaiton&Control	Automating performance evaluation systems	B	0.333333	1	1	1	1	1	1	0.333333	1	1
	Evaluaiton&Control	Regular policies review	C	0.333333	1	1	1	1	1	1	0.333333	1	1
	Evaluaiton&Control	Analysis of departmental operation performance	D	0.333333	1	1	1	1	1	0.333333	0.333333	0.333333	1
	Evaluaiton&Control	Preparing regular reports	E	0.333333	1	1	1	1	1	1	1	1	1
	Evaluaiton&Control	Continuously improving performance indicators	F	1	1	1	1	1	1	1	0.333333	1	3
	Evaluaiton&Control	Conducting employee satisfaction surveys	G	0.333333	1	1	3	1	1	1	1	1	3
	Evaluaiton&Control	Implementation of talent retention policies	H	1	3	3	3	1	3	1	1	1	3
	Evaluaiton&Control	Establishment of performance feedback systems	I	1	1	1	3	1	1	1	1	1	3
	Evaluaiton&Control	Enhancing transparency of performance measurement	J	0.333333	1	1	1	1	0.333333	0.333333	0.333333	0.333333	1
	Category	Item		A	B	C	D	E	F	G	H	I	J
Expert10	Setting	Provision of incentives for key personnel	A	1	1	1	3	1	1	3	3	5
	Setting	Diversification of performance incentive models	B	1	1	1	3	1	1	3	3	3
	Setting	Payment target selection criteria	C	1	1	1	1	1	1	3	1	3
	Setting	Alignment of performance evaluation with corporate culture	D	0.333333	0.333333	1	1	1	1	1	1	3
	Setting	Establishment of corporate performance indicators and weightings	E	1	1	1	1	1	3	3	3	5
	Setting	Setting of individual and organizational performance ratios	F	1	1	1	1	0.333333	1	1	1	1
	Setting	Differentiation of executive compensation	G	0.333333	0.333333	0.333333	1	0.333333	1	1	1	1
	Setting	Benchmark setting and comparative analysis	H	0.333333	0.333333	1	1	0.333333	1	1	1	1
	Setting	Shareholder value maximization model	I	0.2	0.333333	0.333333	0.333333	0.2	1	1	1	1
	Execution	RSUs holding period setting	A	1	1	3	1	1
	Execution	Short-term and long-term performance evaluation model	B	1	1	1	1	3
	Execution	Individual performance evaluation model	C	0.333333	1	1	1	1
	Execution	Department based performance evaluation model	D	1	1	1	1	1
	Execution	Payment target selection criteria	E	1	0.333333	1	1	1
	Evaluaiton&Control	Setting performance evaluation cycles	A	1	3	3	3	1	1	3	1	1	5
	Evaluaiton&Control	Automating performance evaluation systems	B	0.333333	1	1	1	1	1	1	1	1	3
	Evaluaiton&Control	Regular policies review	C	0.333333	1	1	1	1	1	0.333333	0.333333	0.333333	1
	Evaluaiton&Control	Analysis of departmental operation performance	D	0.333333	1	1	1	1	1	0.333333	0.333333	1	1
	Evaluaiton&Control	Preparing regular reports	E	1	1	1	1	1	1	1	1	1	1
	Evaluaiton&Control	Continuously improving performance indicators	F	1	1	1	1	1	1	1	0.333333	1	3
	Evaluaiton&Control	Conducting employee satisfaction surveys	G	0.333333	1	3	3	1	1	1	1	1	3
	Evaluaiton&Control	Implementation of talent retention policies	H	1	1	3	3	1	3	1	1	1	3
	Evaluaiton&Control	Establishment of performance feedback systems	I	1	1	3	1	1	1	1	1	1	3
	Evaluaiton&Control	Enhancing transparency of performance measurement	J	0.2	0.333333	1	1	1	0.333333	0.333333	0.333333	0.333333	1
	Category	Item		A	B	C	D	E	F	G	H	I	J
Expert11	Setting	Provision of incentives for key personnel	A	1	1	1	1	1	1	3	3	3
	Setting	Diversification of performance incentive models	B	1	1	1	3	1	1	3	3	3
	Setting	Payment target selection criteria	C	1	1	1	1	1	1	3	1	5
	Setting	Alignment of performance evaluation with corporate culture	D	1	0.333333	1	1	1	1	1	1	3
	Setting	Establishment of corporate performance indicators and weightings	E	1	1	1	1	1	3	3	3	7
	Setting	Setting of individual and organizational performance ratios	F	1	1	1	1	0.333333	1	1	1	1
	Setting	Differentiation of executive compensation	G	0.333333	0.333333	0.333333	1	0.333333	1	1	1	1
	Setting	Benchmark setting and comparative analysis	H	0.333333	0.333333	1	1	0.333333	1	1	1	1
	Setting	Shareholder value maximization model	I	0.333333	0.333333	0.2	0.333333	0.142857	1	1	1	1
	Execution	RSUs holding period setting	A	1	1	3	1	1
	Execution	Short-term and long-term performance evaluation model	B	1	1	1	1	1
	Execution	Individual performance evaluation model	C	0.333333	1	1	1	1
	Execution	Department based performance evaluation model	D	1	1	1	1	1
	Execution	Payment target selection criteria	E	1	1	1	1	1
	Evaluaiton&Control	Setting performance evaluation cycles	A	1	3	3	3	3	1	1	1	1	3
	Evaluaiton&Control	Automating performance evaluation systems	B	0.333333	1	1	1	1	1	1	1	1	1
	Evaluaiton&Control	Regular policies review	C	0.333333	1	1	1	1	1	0.333333	0.333333	1	1
	Evaluaiton&Control	Analysis of departmental operation performance	D	0.333333	1	1	1	1	1	0.333333	0.333333	1	1
	Evaluaiton&Control	Preparing regular reports	E	0.333333	1	1	1	1	1	1	1	1	1
	Evaluaiton&Control	Continuously improving performance indicators	F	1	1	1	1	1	1	1	0.333333	1	3
	Evaluaiton&Control	Conducting employee satisfaction surveys	G	1	1	3	3	1	1	1	1	1	3
	Evaluaiton&Control	Implementation of talent retention policies	H	1	1	3	3	1	3	1	1	1	3
	Evaluaiton&Control	Establishment of performance feedback systems	I	1	1	1	1	1	1	1	1	1	1
	Evaluaiton&Control	Enhancing transparency of performance measurement	J	0.333333	1	1	1	1	0.333333	0.333333	0.333333	1	1
	Category	Item		A	B	C	D	E	F	G	H	I	J
Expert12	Setting	Provision of incentives for key personnel	A	1	1	1	3	1	1	3	3	5
	Setting	Diversification of performance incentive models	B	1	1	1	3	1	1	3	3	3
	Setting	Payment target selection criteria	C	1	1	1	1	1	1	3	1	5
	Setting	Alignment of performance evaluation with corporate culture	D	0.333333	0.333333	1	1	1	1	1	1	3
	Setting	Establishment of corporate performance indicators and weightings	E	1	1	1	1	1	3	3	3	7
	Setting	Setting of individual and organizational performance ratios	F	1	1	1	1	0.333333	1	1	1	1
	Setting	Differentiation of executive compensation	G	0.333333	0.333333	0.333333	1	0.333333	1	1	1	1
	Setting	Benchmark setting and comparative analysis	H	0.333333	0.333333	1	1	0.333333	1	1	1	1
	Setting	Shareholder value maximization model	I	0.2	0.333333	0.2	0.333333	0.142857	1	1	1	1
	Execution	RSUs holding period setting	A	1	1	3	1	1
	Execution	Short-term and long-term performance evaluation model	B	1	1	1	1	1
	Execution	Individual performance evaluation model	C	0.333333	1	1	1	1
	Execution	Department based performance evaluation model	D	1	1	1	1	1
	Execution	Payment target selection criteria	E	1	1	1	1	1
	Evaluaiton&Control	Setting performance evaluation cycles	A	1	3	3	3	1	1	1	1	1	3
	Evaluaiton&Control	Automating performance evaluation systems	B	0.333333	1	1	1	1	1	1	0.333333	1	1
	Evaluaiton&Control	Regular policies review	C	0.333333	1	1	1	1	1	1	0.333333	1	1
	Evaluaiton&Control	Analysis of departmental operation performance	D	0.333333	1	1	1	1	1	0.333333	1	1	3
	Evaluaiton&Control	Preparing regular reports	E	1	1	1	1	1	1	1	1	1	1
	Evaluaiton&Control	Continuously improving performance indicators	F	1	1	1	1	1	1	1	1	1	3
	Evaluaiton&Control	Conducting employee satisfaction surveys	G	1	1	1	3	1	1	1	1	1	3
	Evaluaiton&Control	Implementation of talent retention policies	H	1	3	3	1	1	1	1	1	1	3
	Evaluaiton&Control	Establishment of performance feedback systems	I	1	1	1	1	1	1	1	1	1	1
	Evaluaiton&Control	Enhancing transparency of performance measurement	J	0.333333	1	1	1	1	0.333333	0.333333	0.333333	1	1

## Sheet: Strategy_HR_IR_Group4_Detail
	Category	Item		A	B	C	D	E	F	G	H	I	J
Expert1	Setting	Provision of incentives for key personnel	A	1	1	3	3	3	3	5	7	7
	Setting	Diversification of performance incentive models	B	1	1	1	3	3	3	3	5	7
	Setting	Payment target selection criteria	C	0.333333	1	1	1	3	3	3	3	5
	Setting	Alignment of performance evaluation with corporate culture	D	0.333333	0.333333	1	1	1	1	3	3	3
	Setting	Establishment of corporate performance indicators and weightings	E	0.333333	0.333333	0.333333	1	1	1	1	3	3
	Setting	Setting of individual and organizational performance ratios	F	0.333333	0.333333	0.333333	1	1	1	1	1	3
	Setting	Differentiation of executive compensation	G	0.2	0.333333	0.333333	0.333333	1	1	1	1	3
	Setting	Benchmark setting and comparative analysis	H	0.142857	0.2	0.333333	0.333333	0.333333	1	1	1	1
	Setting	Shareholder value maximization model	I	0.142857	0.142857	0.2	0.333333	0.333333	0.333333	0.333333	1	1
	Execution	RSUs holding period setting	A	1	1	1	1	1
	Execution	Short-term and long-term performance evaluation model	B	1	1	1	1	1
	Execution	Individual performance evaluation model	C	1	1	1	3	3
	Execution	Department based performance evaluation model	D	1	1	0.333333	1	1
	Execution	Payment target selection criteria	E	1	1	0.333333	1	1
	Evaluaiton&Control	Setting performance evaluation cycles	A	1	1	1	1	1	1	1	1	1	3
	Evaluaiton&Control	Automating performance evaluation systems	B	1	1	1	1	1	1	1	1	3	3
	Evaluaiton&Control	Regular policies review	C	1	1	1	0.333333	0.333333	1	1	1	1	3
	Evaluaiton&Control	Analysis of departmental operation performance	D	1	1	3	1	1	1	1	3	3	7
	Evaluaiton&Control	Preparing regular reports	E	1	1	3	1	1	1	1	3	3	5
	Evaluaiton&Control	Continuously improving performance indicators	F	1	1	1	1	1	1	1	1	1	3
	Evaluaiton&Control	Conducting employee satisfaction surveys	G	1	1	1	1	1	1	1	1	1	1
	Evaluaiton&Control	Implementation of talent retention policies	H	1	1	1	0.333333	0.333333	1	1	1	1	1
	Evaluaiton&Control	Establishment of performance feedback systems	I	1	0.333333	1	0.333333	0.333333	1	1	1	1	1
	Evaluaiton&Control	Enhancing transparency of performance measurement	J	0.333333	0.333333	0.333333	1	0.2	0.333333	1	1	1	1
	Category	Item		A	B	C	D	E	F	G	H	I	J
Expert2	Setting	Provision of incentives for key personnel	A	1	1	1	3	3	3	5	5	5
	Setting	Diversification of performance incentive models	B	1	1	1	1	3	3	3	5	7
	Setting	Payment target selection criteria	C	1	1	1	1	1	3	3	3	5
	Setting	Alignment of performance evaluation with corporate culture	D	0.333333	1	1	1	1	1	3	3	3
	Setting	Establishment of corporate performance indicators and weightings	E	0.333333	0.333333	1	1	1	1	1	3	3
	Setting	Setting of individual and organizational performance ratios	F	0.333333	0.333333	0.333333	1	1	1	1	1	3
	Setting	Differentiation of executive compensation	G	0.2	0.333333	0.333333	0.333333	1	1	1	1	3
	Setting	Benchmark setting and comparative analysis	H	0.2	0.2	0.333333	0.333333	0.333333	1	1	1	1
	Setting	Shareholder value maximization model	I	0.2	0.142857	0.2	0.333333	0.333333	0.333333	0.333333	1	1
	Execution	RSUs holding period setting	A	1	1	1	1	3
	Execution	Short-term and long-term performance evaluation model	B	1	1	1	1	1
	Execution	Individual performance evaluation model	C	1	1	1	1	3
	Execution	Department based performance evaluation model	D	1	1	1	1	1
	Execution	Payment target selection criteria	E	0.333333	1	0.333333	1	1
	Evaluaiton&Control	Setting performance evaluation cycles	A	1	1	1	1	1	1	1	3	1	3
	Evaluaiton&Control	Automating performance evaluation systems	B	1	1	1	1	1	1	1	3	3	3
	Evaluaiton&Control	Regular policies review	C	1	1	1	0.333333	0.333333	1	1	1	1	3
	Evaluaiton&Control	Analysis of departmental operation performance	D	1	1	3	1	1	1	3	3	3	5
	Evaluaiton&Control	Preparing regular reports	E	1	1	3	1	1	1	1	3	3	5
	Evaluaiton&Control	Continuously improving performance indicators	F	1	1	1	1	1	1	1	1	1	3
	Evaluaiton&Control	Conducting employee satisfaction surveys	G	1	1	1	0.333333	1	1	1	1	1	1
	Evaluaiton&Control	Implementation of talent retention policies	H	0.333333	0.333333	1	0.333333	0.333333	1	1	1	1	1
	Evaluaiton&Control	Establishment of performance feedback systems	I	1	0.333333	1	0.333333	0.333333	1	1	1	1	1
	Evaluaiton&Control	Enhancing transparency of performance measurement	J	0.333333	0.333333	0.333333	1	0.2	0.333333	1	1	1	1
	Category	Item		A	B	C	D	E	F	G	H	I	J
Expert3	Setting	Provision of incentives for key personnel	A	1	1	1	3	3	3	5	5	5
	Setting	Diversification of performance incentive models	B	1	1	1	1	3	3	3	5	7
	Setting	Payment target selection criteria	C	1	1	1	1	3	3	3	3	5
	Setting	Alignment of performance evaluation with corporate culture	D	0.333333	1	1	1	1	1	3	3	3
	Setting	Establishment of corporate performance indicators and weightings	E	0.333333	0.333333	0.333333	1	1	1	1	3	3
	Setting	Setting of individual and organizational performance ratios	F	0.333333	0.333333	0.333333	1	1	1	1	1	3
	Setting	Differentiation of executive compensation	G	0.2	0.333333	0.333333	0.333333	1	1	1	1	3
	Setting	Benchmark setting and comparative analysis	H	0.2	0.2	0.333333	0.333333	0.333333	1	1	1	1
	Setting	Shareholder value maximization model	I	0.2	0.142857	0.2	0.333333	0.333333	0.333333	0.333333	1	1
	Execution	RSUs holding period setting	A	1	1	1	1	1
	Execution	Short-term and long-term performance evaluation model	B	1	1	1	1	1
	Execution	Individual performance evaluation model	C	1	1	1	1	3
	Execution	Department based performance evaluation model	D	1	1	1	1	1
	Execution	Payment target selection criteria	E	1	1	0.333333	1	1
	Evaluaiton&Control	Setting performance evaluation cycles	A	1	1	1	1	1	1	1	3	1	3
	Evaluaiton&Control	Automating performance evaluation systems	B	1	1	1	1	1	1	1	3	3	3
	Evaluaiton&Control	Regular policies review	C	1	1	1	0.333333	0.333333	1	1	1	1	3
	Evaluaiton&Control	Analysis of departmental operation performance	D	1	1	3	1	1	1	3	3	3	5
	Evaluaiton&Control	Preparing regular reports	E	1	1	3	1	1	1	1	3	3	5
	Evaluaiton&Control	Continuously improving performance indicators	F	1	1	1	1	1	1	1	1	1	3
	Evaluaiton&Control	Conducting employee satisfaction surveys	G	1	1	1	0.333333	1	1	1	1	1	1
	Evaluaiton&Control	Implementation of talent retention policies	H	0.333333	0.333333	1	0.333333	0.333333	1	1	1	1	1
	Evaluaiton&Control	Establishment of performance feedback systems	I	1	0.333333	1	0.333333	0.333333	1	1	1	1	1
	Evaluaiton&Control	Enhancing transparency of performance measurement	J	0.333333	0.333333	0.333333	1	0.2	0.333333	1	1	1	1
	Category	Item		A	B	C	D	E	F	G	H	I	J
Expert4	Setting	Provision of incentives for key personnel	A	1	1	3	3	3	3	5	7	7
	Setting	Diversification of performance incentive models	B	1	1	1	3	3	3	3	5	7
	Setting	Payment target selection criteria	C	0.333333	1	1	1	3	3	3	3	5
	Setting	Alignment of performance evaluation with corporate culture	D	0.333333	0.333333	1	1	1	3	3	3	3
	Setting	Establishment of corporate performance indicators and weightings	E	0.333333	0.333333	0.333333	1	1	1	3	3	3
	Setting	Setting of individual and organizational performance ratios	F	0.333333	0.333333	0.333333	0.333333	1	1	1	3	3
	Setting	Differentiation of executive compensation	G	0.2	0.333333	0.333333	0.333333	0.333333	1	1	1	3
	Setting	Benchmark setting and comparative analysis	H	0.142857	0.2	0.333333	0.333333	0.333333	0.333333	1	1	1
	Setting	Shareholder value maximization model	I	0.142857	0.142857	0.2	0.333333	0.333333	0.333333	0.333333	1	1
	Execution	RSUs holding period setting	A	1	1	1	1	1
	Execution	Short-term and long-term performance evaluation model	B	1	1	1	1	1
	Execution	Individual performance evaluation model	C	1	1	1	1	3
	Execution	Department based performance evaluation model	D	1	1	1	1	1
	Execution	Payment target selection criteria	E	1	1	0.333333	1	1
	Evaluaiton&Control	Setting performance evaluation cycles	A	1	1	1	1	1	1	1	3	1	3
	Evaluaiton&Control	Automating performance evaluation systems	B	1	1	1	1	1	1	1	3	3	3
	Evaluaiton&Control	Regular policies review	C	1	1	1	0.333333	0.333333	1	1	1	1	3
	Evaluaiton&Control	Analysis of departmental operation performance	D	1	1	3	1	1	1	1	3	3	5
	Evaluaiton&Control	Preparing regular reports	E	1	1	3	1	1	1	1	1	3	5
	Evaluaiton&Control	Continuously improving performance indicators	F	1	1	1	1	1	1	1	1	1	3
	Evaluaiton&Control	Conducting employee satisfaction surveys	G	1	1	1	1	1	1	1	1	1	1
	Evaluaiton&Control	Implementation of talent retention policies	H	0.333333	0.333333	1	0.333333	1	1	1	1	1	1
	Evaluaiton&Control	Establishment of performance feedback systems	I	1	0.333333	1	0.333333	0.333333	1	1	1	1	1
	Evaluaiton&Control	Enhancing transparency of performance measurement	J	0.333333	0.333333	0.333333	1	0.2	0.333333	1	1	1	1
	Category	Item		A	B	C	D	E	F	G	H	I	J
Expert5	Setting	Provision of incentives for key personnel	A	1	1	3	3	3	3	5	7	9
	Setting	Diversification of performance incentive models	B	1	1	1	3	3	3	3	5	7
	Setting	Payment target selection criteria	C	0.333333	1	1	1	1	3	3	3	5
	Setting	Alignment of performance evaluation with corporate culture	D	0.333333	0.333333	1	1	1	1	3	3	3
	Setting	Establishment of corporate performance indicators and weightings	E	0.333333	0.333333	1	1	1	1	1	3	3
	Setting	Setting of individual and organizational performance ratios	F	0.333333	0.333333	0.333333	1	1	1	1	1	3
	Setting	Differentiation of executive compensation	G	0.2	0.333333	0.333333	0.333333	1	1	1	1	3
	Setting	Benchmark setting and comparative analysis	H	0.142857	0.2	0.333333	0.333333	0.333333	1	1	1	1
	Setting	Shareholder value maximization model	I	0.111111	0.142857	0.2	0.333333	0.333333	0.333333	0.333333	1	1
	Execution	RSUs holding period setting	A	1	1	1	1	3
	Execution	Short-term and long-term performance evaluation model	B	1	1	1	1	1
	Execution	Individual performance evaluation model	C	1	1	1	1	3
	Execution	Department based performance evaluation model	D	1	1	1	1	1
	Execution	Payment target selection criteria	E	0.333333	1	0.333333	1	1
	Evaluaiton&Control	Setting performance evaluation cycles	A	1	1	1	1	1	1	1	3	1	3
	Evaluaiton&Control	Automating performance evaluation systems	B	1	1	1	1	1	1	1	3	3	3
	Evaluaiton&Control	Regular policies review	C	1	1	1	0.333333	0.333333	1	1	1	1	3
	Evaluaiton&Control	Analysis of departmental operation performance	D	1	1	3	1	1	1	1	3	3	7
	Evaluaiton&Control	Preparing regular reports	E	1	1	3	1	1	1	1	3	3	5
	Evaluaiton&Control	Continuously improving performance indicators	F	1	1	1	1	1	1	1	1	1	3
	Evaluaiton&Control	Conducting employee satisfaction surveys	G	1	1	1	1	1	1	1	1	1	1
	Evaluaiton&Control	Implementation of talent retention policies	H	0.333333	0.333333	1	0.333333	0.333333	1	1	1	1	1
	Evaluaiton&Control	Establishment of performance feedback systems	I	1	0.333333	1	0.333333	0.333333	1	1	1	1	1
	Evaluaiton&Control	Enhancing transparency of performance measurement	J	0.333333	0.333333	0.333333	1	0.2	0.333333	1	1	1	1
	Category	Item		A	B	C	D	E	F	G	H	I	J
Expert6	Setting	Provision of incentives for key personnel	A	1	1	1	3	3	3	5	7	7
	Setting	Diversification of performance incentive models	B	1	1	1	1	3	3	3	5	7
	Setting	Payment target selection criteria	C	1	1	1	1	1	3	3	3	5
	Setting	Alignment of performance evaluation with corporate culture	D	0.333333	1	1	1	1	1	3	3	3
	Setting	Establishment of corporate performance indicators and weightings	E	0.333333	0.333333	1	1	1	1	1	3	3
	Setting	Setting of individual and organizational performance ratios	F	0.333333	0.333333	0.333333	1	1	1	1	1	3
	Setting	Differentiation of executive compensation	G	0.2	0.333333	0.333333	0.333333	1	1	1	1	3
	Setting	Benchmark setting and comparative analysis	H	0.142857	0.2	0.333333	0.333333	0.333333	1	1	1	1
	Setting	Shareholder value maximization model	I	0.142857	0.142857	0.2	0.333333	0.333333	0.333333	0.333333	1	1
	Execution	RSUs holding period setting	A	1	1	1	1	3
	Execution	Short-term and long-term performance evaluation model	B	1	1	1	1	1
	Execution	Individual performance evaluation model	C	1	1	1	1	3
	Execution	Department based performance evaluation model	D	1	1	1	1	1
	Execution	Payment target selection criteria	E	0.333333	1	0.333333	1	1
	Evaluaiton&Control	Setting performance evaluation cycles	A	1	1	1	1	1	1	1	3	1	3
	Evaluaiton&Control	Automating performance evaluation systems	B	1	1	1	1	1	1	1	3	3	3
	Evaluaiton&Control	Regular policies review	C	1	1	1	0.333333	0.333333	1	1	1	1	3
	Evaluaiton&Control	Analysis of departmental operation performance	D	1	1	3	1	1	1	1	1	3	5
	Evaluaiton&Control	Preparing regular reports	E	1	1	3	1	1	1	1	1	3	3
	Evaluaiton&Control	Continuously improving performance indicators	F	1	1	1	1	1	1	1	1	1	3
	Evaluaiton&Control	Conducting employee satisfaction surveys	G	1	1	1	1	1	1	1	1	1	1
	Evaluaiton&Control	Implementation of talent retention policies	H	0.333333	0.333333	1	1	1	1	1	1	1	1
	Evaluaiton&Control	Establishment of performance feedback systems	I	1	0.333333	1	0.333333	0.333333	1	1	1	1	1
	Evaluaiton&Control	Enhancing transparency of performance measurement	J	0.333333	0.333333	0.333333	1	0.333333	0.333333	1	1	1	1
	Category	Item		A	B	C	D	E	F	G	H	I	J
Expert7	Setting	Provision of incentives for key personnel	A	1	1	1	3	3	3	5	7	9
	Setting	Diversification of performance incentive models	B	1	1	1	1	3	3	3	5	5
	Setting	Payment target selection criteria	C	1	1	1	1	1	3	3	3	5
	Setting	Alignment of performance evaluation with corporate culture	D	0.333333	1	1	1	1	1	3	3	3
	Setting	Establishment of corporate performance indicators and weightings	E	0.333333	0.333333	1	1	1	1	1	3	3
	Setting	Setting of individual and organizational performance ratios	F	0.333333	0.333333	0.333333	1	1	1	1	1	3
	Setting	Differentiation of executive compensation	G	0.2	0.333333	0.333333	0.333333	1	1	1	1	3
	Setting	Benchmark setting and comparative analysis	H	0.142857	0.2	0.333333	0.333333	0.333333	1	1	1	1
	Setting	Shareholder value maximization model	I	0.111111	0.2	0.2	0.333333	0.333333	0.333333	0.333333	1	1
	Execution	RSUs holding period setting	A	1	1	1	1	3
	Execution	Short-term and long-term performance evaluation model	B	1	1	1	1	1
	Execution	Individual performance evaluation model	C	1	1	1	3	3
	Execution	Department based performance evaluation model	D	1	1	0.333333	1	1
	Execution	Payment target selection criteria	E	0.333333	1	0.333333	1	1
	Evaluaiton&Control	Setting performance evaluation cycles	A	1	1	1	1	1	1	1	1	1	3
	Evaluaiton&Control	Automating performance evaluation systems	B	1	1	1	1	1	1	1	3	3	3
	Evaluaiton&Control	Regular policies review	C	1	1	1	0.333333	0.333333	1	1	1	1	3
	Evaluaiton&Control	Analysis of departmental operation performance	D	1	1	3	1	1	1	3	3	3	7
	Evaluaiton&Control	Preparing regular reports	E	1	1	3	1	1	1	1	3	3	5
	Evaluaiton&Control	Continuously improving performance indicators	F	1	1	1	1	1	1	1	1	1	3
	Evaluaiton&Control	Conducting employee satisfaction surveys	G	1	1	1	0.333333	1	1	1	1	1	1
	Evaluaiton&Control	Implementation of talent retention policies	H	1	0.333333	1	0.333333	0.333333	1	1	1	1	1
	Evaluaiton&Control	Establishment of performance feedback systems	I	1	0.333333	1	0.333333	0.333333	1	1	1	1	1
	Evaluaiton&Control	Enhancing transparency of performance measurement	J	0.333333	0.333333	0.333333	1	0.2	0.333333	1	1	1	1
	Category	Item		A	B	C	D	E	F	G	H	I	J
Expert8	Setting	Provision of incentives for key personnel	A	1	1	1	1	3	3	5	5	9
	Setting	Diversification of performance incentive models	B	1	1	1	1	1	3	3	5	5
	Setting	Payment target selection criteria	C	1	1	1	1	1	3	3	3	5
	Setting	Alignment of performance evaluation with corporate culture	D	1	1	1	1	1	1	3	3	3
	Setting	Establishment of corporate performance indicators and weightings	E	0.333333	1	1	1	1	1	1	3	3
	Setting	Setting of individual and organizational performance ratios	F	0.333333	0.333333	0.333333	1	1	1	1	1	3
	Setting	Differentiation of executive compensation	G	0.2	0.333333	0.333333	0.333333	1	1	1	1	3
	Setting	Benchmark setting and comparative analysis	H	0.2	0.2	0.333333	0.333333	0.333333	1	1	1	1
	Setting	Shareholder value maximization model	I	0.111111	0.2	0.2	0.333333	0.333333	0.333333	0.333333	1	1
	Execution	RSUs holding period setting	A	1	1	1	1	1
	Execution	Short-term and long-term performance evaluation model	B	1	1	1	1	1
	Execution	Individual performance evaluation model	C	1	1	1	3	3
	Execution	Department based performance evaluation model	D	1	1	0.333333	1	1
	Execution	Payment target selection criteria	E	1	1	0.333333	1	1
	Evaluaiton&Control	Setting performance evaluation cycles	A	1	1	1	1	1	1	1	1	3	3
	Evaluaiton&Control	Automating performance evaluation systems	B	1	1	1	1	1	1	1	1	3	3
	Evaluaiton&Control	Regular policies review	C	1	1	1	0.333333	0.333333	1	1	1	1	3
	Evaluaiton&Control	Analysis of departmental operation performance	D	1	1	3	1	1	1	1	3	3	3
	Evaluaiton&Control	Preparing regular reports	E	1	1	3	1	1	1	1	3	3	5
	Evaluaiton&Control	Continuously improving performance indicators	F	1	1	1	1	1	1	1	1	1	3
	Evaluaiton&Control	Conducting employee satisfaction surveys	G	1	1	1	1	1	1	1	1	1	1
	Evaluaiton&Control	Implementation of talent retention policies	H	1	1	1	0.333333	0.333333	1	1	1	1	1
	Evaluaiton&Control	Establishment of performance feedback systems	I	0.333333	0.333333	1	0.333333	0.333333	1	1	1	1	1
	Evaluaiton&Control	Enhancing transparency of performance measurement	J	0.333333	0.333333	0.333333	1	0.2	0.333333	1	1	1	1
	Category	Item		A	B	C	D	E	F	G	H	I	J
Expert9	Setting	Provision of incentives for key personnel	A	1	1	1	3	3	3	5	7	7
	Setting	Diversification of performance incentive models	B	1	1	1	1	3	3	3	5	7
	Setting	Payment target selection criteria	C	1	1	1	1	1	3	3	5	7
	Setting	Alignment of performance evaluation with corporate culture	D	0.333333	1	1	1	1	1	3	3	3
	Setting	Establishment of corporate performance indicators and weightings	E	0.333333	0.333333	1	1	1	1	1	3	3
	Setting	Setting of individual and organizational performance ratios	F	0.333333	0.333333	0.333333	1	1	1	1	1	3
	Setting	Differentiation of executive compensation	G	0.2	0.333333	0.333333	0.333333	1	1	1	1	3
	Setting	Benchmark setting and comparative analysis	H	0.142857	0.2	0.2	0.333333	0.333333	1	1	1	1
	Setting	Shareholder value maximization model	I	0.142857	0.142857	0.142857	0.333333	0.333333	0.333333	0.333333	1	1
	Execution	RSUs holding period setting	A	1	1	1	1	3
	Execution	Short-term and long-term performance evaluation model	B	1	1	1	1	1
	Execution	Individual performance evaluation model	C	1	1	1	3	3
	Execution	Department based performance evaluation model	D	1	1	0.333333	1	1
	Execution	Payment target selection criteria	E	0.333333	1	0.333333	1	1
	Evaluaiton&Control	Setting performance evaluation cycles	A	1	1	1	1	1	1	1	1	3	3
	Evaluaiton&Control	Automating performance evaluation systems	B	1	1	1	1	1	1	1	3	3	3
	Evaluaiton&Control	Regular policies review	C	1	1	1	0.333333	0.333333	1	1	1	1	3
	Evaluaiton&Control	Analysis of departmental operation performance	D	1	1	3	1	1	1	3	3	3	5
	Evaluaiton&Control	Preparing regular reports	E	1	1	3	1	1	1	1	3	3	5
	Evaluaiton&Control	Continuously improving performance indicators	F	1	1	1	1	1	1	1	1	1	3
	Evaluaiton&Control	Conducting employee satisfaction surveys	G	1	1	1	0.333333	1	1	1	1	1	1
	Evaluaiton&Control	Implementation of talent retention policies	H	1	0.333333	1	0.333333	0.333333	1	1	1	1	1
	Evaluaiton&Control	Establishment of performance feedback systems	I	0.333333	0.333333	1	0.333333	0.333333	1	1	1	1	1
	Evaluaiton&Control	Enhancing transparency of performance measurement	J	0.333333	0.333333	0.333333	1	0.2	0.333333	1	1	1	1
	Category	Item		A	B	C	D	E	F	G	H	I	J
Expert10	Setting	Provision of incentives for key personnel	A	1	1	1	3	3	3	5	7	7
	Setting	Diversification of performance incentive models	B	1	1	1	1	3	3	3	5	7
	Setting	Payment target selection criteria	C	1	1	1	1	1	3	3	5	5
	Setting	Alignment of performance evaluation with corporate culture	D	0.333333	1	1	1	1	1	3	3	3
	Setting	Establishment of corporate performance indicators and weightings	E	0.333333	0.333333	1	1	1	1	1	3	5
	Setting	Setting of individual and organizational performance ratios	F	0.333333	0.333333	0.333333	1	1	1	1	1	3
	Setting	Differentiation of executive compensation	G	0.2	0.333333	0.333333	0.333333	1	1	1	1	3
	Setting	Benchmark setting and comparative analysis	H	0.142857	0.2	0.2	0.333333	0.333333	1	1	1	1
	Setting	Shareholder value maximization model	I	0.142857	0.142857	0.2	0.333333	0.2	0.333333	0.333333	1	1
	Execution	RSUs holding period setting	A	1	1	1	1	3
	Execution	Short-term and long-term performance evaluation model	B	1	1	1	1	1
	Execution	Individual performance evaluation model	C	1	1	1	1	3
	Execution	Department based performance evaluation model	D	1	1	1	1	1
	Execution	Payment target selection criteria	E	0.333333	1	0.333333	1	1
	Evaluaiton&Control	Setting performance evaluation cycles	A	1	1	1	1	1	1	1	3	1	3
	Evaluaiton&Control	Automating performance evaluation systems	B	1	1	1	1	1	1	1	3	3	3
	Evaluaiton&Control	Regular policies review	C	1	1	1	0.333333	0.333333	1	1	1	1	3
	Evaluaiton&Control	Analysis of departmental operation performance	D	1	1	3	1	1	1	3	3	3	5
	Evaluaiton&Control	Preparing regular reports	E	1	1	3	1	1	1	1	3	3	5
	Evaluaiton&Control	Continuously improving performance indicators	F	1	1	1	1	1	1	1	1	1	3
	Evaluaiton&Control	Conducting employee satisfaction surveys	G	1	1	1	0.333333	1	1	1	1	1	1
	Evaluaiton&Control	Implementation of talent retention policies	H	0.333333	0.333333	1	0.333333	0.333333	1	1	1	1	1
	Evaluaiton&Control	Establishment of performance feedback systems	I	1	0.333333	1	0.333333	0.333333	1	1	1	1	1
	Evaluaiton&Control	Enhancing transparency of performance measurement	J	0.333333	0.333333	0.333333	1	0.2	0.333333	1	1	1	1
	Category	Item		A	B	C	D	E	F	G	H	I	J
Expert11	Setting	Provision of incentives for key personnel	A	1	1	1	1	3	3	5	7	9
	Setting	Diversification of performance incentive models	B	1	1	1	1	3	3	3	7	7
	Setting	Payment target selection criteria	C	1	1	1	1	1	3	3	3	5
	Setting	Alignment of performance evaluation with corporate culture	D	1	1	1	1	1	1	3	3	3
	Setting	Establishment of corporate performance indicators and weightings	E	0.333333	0.333333	1	1	1	1	1	3	3
	Setting	Setting of individual and organizational performance ratios	F	0.333333	0.333333	0.333333	1	1	1	1	1	3
	Setting	Differentiation of executive compensation	G	0.2	0.333333	0.333333	0.333333	1	1	1	1	3
	Setting	Benchmark setting and comparative analysis	H	0.142857	0.142857	0.333333	0.333333	0.333333	1	1	1	1
	Setting	Shareholder value maximization model	I	0.111111	0.142857	0.2	0.333333	0.333333	0.333333	0.333333	1	1
	Execution	RSUs holding period setting	A	1	1	1	1	1
	Execution	Short-term and long-term performance evaluation model	B	1	1	1	1	1
	Execution	Individual performance evaluation model	C	1	1	1	1	3
	Execution	Department based performance evaluation model	D	1	1	1	1	1
	Execution	Payment target selection criteria	E	1	1	0.333333	1	1
	Evaluaiton&Control	Setting performance evaluation cycles	A	1	1	1	1	1	1	1	1	1	3
	Evaluaiton&Control	Automating performance evaluation systems	B	1	1	1	1	1	1	1	1	3	3
	Evaluaiton&Control	Regular policies review	C	1	1	1	0.333333	0.333333	1	1	1	1	3
	Evaluaiton&Control	Analysis of departmental operation performance	D	1	1	3	1	1	1	3	3	3	3
	Evaluaiton&Control	Preparing regular reports	E	1	1	3	1	1	1	1	3	3	3
	Evaluaiton&Control	Continuously improving performance indicators	F	1	1	1	1	1	1	1	1	1	3
	Evaluaiton&Control	Conducting employee satisfaction surveys	G	1	1	1	0.333333	1	1	1	1	1	1
	Evaluaiton&Control	Implementation of talent retention policies	H	1	1	1	0.333333	0.333333	1	1	1	1	1
	Evaluaiton&Control	Establishment of performance feedback systems	I	1	0.333333	1	0.333333	0.333333	1	1	1	1	1
	Evaluaiton&Control	Enhancing transparency of performance measurement	J	0.333333	0.333333	0.333333	1	0.333333	0.333333	1	1	1	1
	Category	Item		A	B	C	D	E	F	G	H	I	J
Expert12	Setting	Provision of incentives for key personnel	A	1	1	1	3	3	3	5	7	9
	Setting	Diversification of performance incentive models	B	1	1	1	3	1	1	3	5	9
	Setting	Payment target selection criteria	C	1	1	1	1	1	1	3	3	5
	Setting	Alignment of performance evaluation with corporate culture	D	0.333333	0.333333	1	1	1	1	3	3	5
	Setting	Establishment of corporate performance indicators and weightings	E	0.333333	1	1	1	1	1	1	3	3
	Setting	Setting of individual and organizational performance ratios	F	0.333333	1	1	1	1	1	1	1	3
	Setting	Differentiation of executive compensation	G	0.2	0.333333	0.333333	0.333333	1	1	1	1	3
	Setting	Benchmark setting and comparative analysis	H	0.142857	0.2	0.333333	0.333333	0.333333	1	1	1	1
	Setting	Shareholder value maximization model	I	0.111111	0.111111	0.2	0.2	0.333333	0.333333	0.333333	1	1
	Execution	RSUs holding period setting	A	1	1	1	1	1
	Execution	Short-term and long-term performance evaluation model	B	1	1	1	1	1
	Execution	Individual performance evaluation model	C	1	1	1	1	3
	Execution	Department based performance evaluation model	D	1	1	1	1	1
	Execution	Payment target selection criteria	E	1	1	0.333333	1	1
	Evaluaiton&Control	Setting performance evaluation cycles	A	1	1	1	1	1	1	1	1	1	3
	Evaluaiton&Control	Automating performance evaluation systems	B	1	1	1	1	1	1	1	3	3	3
	Evaluaiton&Control	Regular policies review	C	1	1	1	0.333333	0.333333	1	1	1	1	3
	Evaluaiton&Control	Analysis of departmental operation performance	D	1	1	3	1	1	1	3	3	3	3
	Evaluaiton&Control	Preparing regular reports	E	1	1	3	1	1	1	1	3	3	3
	Evaluaiton&Control	Continuously improving performance indicators	F	1	1	1	1	1	1	1	1	1	3
	Evaluaiton&Control	Conducting employee satisfaction surveys	G	1	1	1	0.333333	1	1	1	1	1	1
	Evaluaiton&Control	Implementation of talent retention policies	H	1	0.333333	1	0.333333	0.333333	1	1	1	1	1
	Evaluaiton&Control	Establishment of performance feedback systems	I	1	0.333333	1	0.333333	0.333333	1	1	1	1	1
	Evaluaiton&Control	Enhancing transparency of performance measurement	J	0.333333	0.333333	0.333333	1	0.333333	0.333333	1	1	1	1
